# Supplementary material for: Brief dataset on chemical and mechanical properties of Corypha utan leaf fiber-reinforced composite with alkaline and silane treatment
Source: Data Brief. 2021 Dec 13;40:107714. doi: 10.1016/j.dib.2021.107714 (PMC8685977; doi:10.1016/j.dib.2021.107714)
Supplement: Supplementary file 1 [file mmc1.xls]

## Sheet: UniTest.TensileCond
Sample
	Temperature	24.5	C
	Humidity	43.9	%RH
	Sample name	0.A
	Lot No.
	Preparation	vacuum bagging
	Operator
	User
	Comment 1	ASTM D790
	Comment 2	0% silane
	Additional text 1
	Additional text 2
	Addi. Sample Name
	Sample shape	Plate
Machine condition
	Machine name	RTF
	Test type	3-point bending test
	Machine rigidity	0	mm/kgf
	Load cell rating	100000	N
	Strain input 1	Not used
	Strain input 2	The option has not been selected
	Test speed	10	mm/min
	Control method	Constant crosshead speed
	Chart mode
Inflection point
	0-Displacement	Extension
	0-Sampling interval	20	Micro m
	1-Inflection point switch 1	No
	2-Inflection point switch 2	No
	AllZone Adopt SubElongation	Extension
Analysis
	Point data1	0	mm
	Point data2	0	mm
	Point data3	0	mm
	Point data4	0	mm
	Point data5	0	mm
	Point data6	0	mm
	Point data1	0	N
	Point data2	0	N
	Point data3	0	N
	Point data4	0	N
	Point data5	0	N
	Point data6	0	N
	Elastic modulus analysis	Strain
	Elastic modulus analysis start point	0.1	%GL
	Elastic modulus analysis end point	0.3	%GL
	Elastic modulus analysis pitch	0.01	%GL
	Offset 1	0.01	%GL
	Offset 2	0.01	%GL
	Edge span	88	mm
		10	mm
	Origin of elongation	Test start point
	Initial load value	0.5	N
	Elong adjust	No
	Break point measurementSensitivity	0.5	N

## Sheet: SS-Curve
#	cross head dis (mm)	applied load (N)
1	0	-0.101329
1	0.01994	-0.100435
1	0.0399	0.671457
1	0.0599	1.44514
1	0.0799	2.09752
1	0.0999	2.60327
1	0.1199	3.29559
1	0.13988	4.10176
1	0.1599	5.08733
1	0.1799	5.48133
1	0.1999	6.16083
1	0.21988	6.92557
1	0.2399	7.30704
1	0.2599	8.00234
1	0.27988	8.53432
1	0.2999	9.31992
1	0.31986	10.2054
1	0.3399	10.8169
1	0.35988	11.4425
1	0.3799	11.8919
1	0.3999	12.5261
1	0.4199	13.329
1	0.4399	13.8461
1	0.45988	14.3286
1	0.4799	15.1106
1	0.49988	15.7457
1	0.5199	16.5417
1	0.5399	17.5488
1	0.5599	17.9463
1	0.5799	18.4825
1	0.5999	19.1113
1	0.6199	19.7354
1	0.6399	20.5842
1	0.65988	20.8631
1	0.6799	21.7048
1	0.6999	22.3548
1	0.7199	22.9809
1	0.7399	23.7278
1	0.7599	24.3796
1	0.77986	24.7604
1	0.7999	25.5499
1	0.81988	26.1078
1	0.8399	26.7224
1	0.85988	27.3592
1	0.8799	27.9771
1	0.8999	28.9293
1	0.9199	29.2541
1	0.9399	29.7697
1	0.9599	30.5771
1	0.9799	31.4443
1	0.9999	31.8621
1	1.0199	32.1757
1	1.0399	33.149
1	1.0599	33.3964
1	1.0799	34.0908
1	1.0999	34.483
1	1.1199	35.0773
1	1.1399	35.5994
1	1.1599	36.2363
1	1.1799	36.6279
1	1.1999	37.3706
1	1.21988	37.8832
1	1.2399	38.3103
1	1.2599	38.8846
1	1.27988	39.5843
1	1.2999	40.2612
1	1.31986	40.6981
1	1.3399	41.2229
1	1.3599	41.5674
1	1.3799	42.0991
1	1.3999	42.6928
1	1.4199	43.4575
1	1.4399	44.112
1	1.45988	44.4744
1	1.4799	45.1211
1	1.49988	45.3464
1	1.5199	45.7339
1	1.5399	46.4196
1	1.55994	46.9102
1	1.5799	47.4314
1	1.5999	48.0179
1	1.6199	48.3023
1	1.6399	48.788
1	1.6599	49.5936
1	1.6799	50.2454
1	1.6999	50.578
1	1.7199	51.0316
1	1.7399	51.5424
1	1.7599	52.289
1	1.7799	52.6812
1	1.7999	53.15
1	1.81988	53.7532
1	1.8399	54.4834
1	1.8599	54.8624
1	1.8799	55.1807
1	1.8999	55.5861
1	1.9199	56.2822
1	1.93988	56.912
1	1.9599	56.9316
1	1.9799	57.23
1	1.9999	57.8806
1	2.0199	58.6328
1	2.0399	59.095
1	2.0599	59.4005
1	2.0799	59.9531
1	2.0999	60.2618
1	2.1199	60.6874
1	2.1399	61.0283
1	2.1599	61.5272
1	2.17988	62.1468
1	2.1999	62.5146
1	2.21988	62.9044
1	2.2399	63.5044
1	2.2599	63.9591
1	2.27988	64.3865
1	2.2999	64.774
1	2.3199	65.2276
1	2.3399	65.7786
1	2.3599	66.2701
1	2.37988	66.6345
1	2.39978	67.2744
1	2.41974	67.6228
1	2.43974	68.0284
1	2.4597	68.5503
1	2.47974	69.0915
1	2.49974	69.4017
1	2.51974	69.6756
1	2.53974	70.1653
1	2.55978	70.5226
1	2.57974	70.8355
1	2.59974	71.6337
1	2.61974	71.8724
1	2.63974	72.0339
1	2.65974	72.2965
1	2.67974	72.7864
1	2.69974	73.3533
1	2.71974	73.7923
1	2.73974	74.3126
1	2.75974	74.6288
1	2.77974	75.1045
1	2.79974	75.2994
1	2.81972	75.6818
1	2.83974	76.0901
1	2.85974	76.282
1	2.87974	76.918
1	2.89974	77.4208
1	2.91974	77.7814
1	2.93974	77.9575
1	2.95974	78.1617
1	2.97974	78.8939
1	2.99974	79.1776
1	3.01974	79.4637
1	3.03974	80.0416
1	3.05976	80.2631
1	3.07974	80.4341
1	3.09974	80.7184
1	3.11974	81.1613
1	3.13974	81.6939
1	3.15974	82.0515
1	3.17974	82.399
1	3.19976	82.4926
1	3.21974	82.6488
1	3.23974	82.7093
1	3.25974	83.2976
1	3.27974	83.3387
1	3.29974	83.6647
1	3.31974	84.1624
1	3.33974	84.5773
1	3.35974	84.9928
1	3.37974	85.3233
1	3.39978	85.565
1	3.41974	85.9795
1	3.43976	86.3687
1	3.45974	86.8435
1	3.47978	87.2673
1	3.49974	87.6556
1	3.51974	88.0255
1	3.53974	88.0171
1	3.55978	88.0624
1	3.57974	88.0717
1	3.59976	88.2618
1	3.61974	88.7407
1	3.63974	89.1985
1	3.65974	89.5988
1	3.67974	89.9391
1	3.69974	90.1173
1	3.71974	90.5659
1	3.73974	90.8842
1	3.75974	91.3676
1	3.77974	91.4093
1	3.79974	91.6942
1	3.81974	92.0712
1	3.83974	92.6941
1	3.85974	92.9137
1	3.87974	93.1712
1	3.89974	93.5554
1	3.91974	94.0626
1	3.93974	94.1628
1	3.95974	94.147
1	3.97974	94.4218
1	3.99974	94.1958
1	4.01974	94.3496
1	4.03974	94.6503
1	4.05974	95.0446
1	4.07974	95.3191
1	4.09974	95.4824
1	4.11976	95.9217
1	4.13974	96.2397
1	4.15974	96.7297
1	4.17974	96.5124
1	4.19978	95.5981
1	4.21974	94.9683
1	4.23974	94.2444
1	4.25974	93.6734
1	4.27974	93.3033
1	4.29974	93.514
1	4.31974	94.0376
1	4.33974	94.0465
1	4.35974	94.1571
1	4.37974	94.5073
1	4.39974	94.5431
1	4.41974	94.6766
1	4.43978	94.9817
1	4.45974	94.7323
1	4.47978	95.1856
1	4.49974	95.7745
1	4.51978	96.1017
1	4.53974	96.0219
1	4.55976	95.776
1	4.57974	96.0657
1	4.59974	94.1157
1	4.61974	90.4723
1	4.63974	88.9571
1	4.65974	88.4603
1	4.67974	86.9231
1	4.69974	86.0439
1	4.71974	85.5831
1	4.73974	85.945
1	4.75974	85.8594
1	4.77974	86.0272
1	4.79974	86.4605
1	4.81974	86.6712
1	4.83978	86.865
1	4.85974	87.4297
1	4.87974	86.9648
1	4.89974	86.8599
1	4.91978	87.1254
1	4.93974	87.0637
1	4.95974	86.3044
1	4.97976	84.7639
1	4.99976	84.7767
1	5.01974	84.4286
1	5.03976	84.0769
1	5.05976	84.0018
1	5.07974	83.5485
1	5.09974	83.3101
1	5.11978	82.0619
1	5.13974	81.1038
1	5.15974	79.4399
1	5.17974	79.3386
1	5.19974	79.6154
1	5.21974	79.7495
1	5.23974	79.2328
1	5.25974	75.9443
1	5.27974	73.7204
1	5.29974	65.4815
1	5.31974	53.8033
1	5.33974	52.0285
1	5.35974	48.7496
1	5.37974	46.9805
1	5.39974	46.5937
1	5.41974	45.7264
1	5.43974	45.5035
1	5.45974	45.8185
1	5.47974	45.2275
1	5.49974	43.4975
1	5.51974	42.8224
1	5.53974	40.6394
1	5.55978	39.8523
1	5.57974	39.8511
1	5.59976	39.4872
1	5.61974	39.5185
1	5.63974	39.5978
1	5.65974	39.1471
1	5.67974	38.2176
1	5.69974	38.0599
1	5.71978	37.8009
1	5.73974	37.5095
1	5.75978	37.1259
1	5.77974	37.0696
1	5.79974	36.7429
1	5.81974	35.9958
1	5.83978	35.5243
1	5.85974	35.2328
1	5.87978	35.4048
1	5.89974	34.7503
1	5.91978	34.0875
1	5.93974	33.4688
1	5.95974	32.9151
1	5.97974	32.319
1	5.99974	32.2392
1	6.01974	32.1357
1	6.03978	31.8359
1	6.05978	31.7209
1	6.07978	31.6106
1	6.09974	31.7465
1	6.11976	31.4664
1	6.13974	30.1649
1	6.15976	28.1571
1	6.17974	24.0768
1	6.19978	22.5407
1	6.21974	22.2329
1	6.23974	22.3461
1	6.25974	22.2892
1	6.27974	21.9807
1	6.29974	22.2937
1	6.31974	22.3345
1	6.33976	22.6117
1	6.35974	22.4603
1	6.37976	22.5416
1	6.39976	22.8775
1	6.41978	22.795
1	6.43976	22.679
1	6.45974	22.5586
1	6.47978	22.7306
1	6.49974	22.5786
1	6.51978	22.62
1	6.53976	22.6826
1	6.55978	22.3351
1	6.57974	22.1137
1	6.59976	22.3405
1	6.61974	21.9593
1	6.63976	21.9867
1	6.65974	21.9059
1	6.67978	21.9036
1	6.69974	21.6264
1	6.71978	21.3179
1	6.73974	21.1874
1	6.75978	21.2792
1	6.77974	21.174
1	6.79978	20.9424
1	6.81974	21.1576
1	6.83978	21.1954
1	6.85974	20.8369
1	6.87978	20.732
1	6.89976	21.0342
1	6.91978	21.0506
1	6.93974	21.1925
1	6.95974	21.0572
1	6.97974	21.174
1	6.99974	21.2726
1	7.01974	21.2652
1	7.03978	20.9564
1	7.05976	20.9061
1	7.07976	20.6655
1	7.09974	20.2751
1	7.11974	20.2224
1	7.13974	19.7029
1	7.15974	19.3694
1	7.17976	19.0353
1	7.19976	18.4989
1	7.21976	18.4643
1	7.23976	18.3132
1	7.25978	17.099
1	7.27974	16.6514
1	7.29974	16.4246
1	7.31974	16.3346
1	7.33976	16.4595
1	7.35976	16.3599
1	7.37974	16.1495
1	7.39978	16.1504
1	7.41976	16.1463
1	7.43976	16.3218
1	7.45974	16.3561
1	7.47978	15.9323
1	7.49974	15.6512
1	7.51978	15.5722
1	7.53974	15.56
1	7.55978	15.2519
1	7.57974	15.1124
1	7.59976	14.9875
2	0	0.0119211
2	0.01998	0.226501
2	0.03994	1.04816
2	0.05996	1.8582
2	0.07994	2.32253
2	0.09994	2.93647
2	0.11994	3.27413
2	0.13996	4.22574
2	0.15994	4.97647
2	0.17994	5.48043
2	0.19994	6.01182
2	0.21994	6.80636
2	0.23994	7.32522
2	0.25994	8.10248
2	0.27994	8.83265
2	0.29994	9.46
2	0.31994	9.92164
2	0.33996	10.7081
2	0.35994	11.3194
2	0.37994	11.9554
2	0.39994	12.4525
2	0.41998	13.2497
2	0.43994	13.8094
2	0.45996	14.5843
2	0.47994	14.9771
2	0.49998	15.5988
2	0.51994	16.3111
2	0.53994	17.1238
2	0.55994	17.7937
2	0.57994	18.3102
2	0.59994	18.9122
2	0.61994	19.4034
2	0.63994	19.8948
2	0.65996	20.6226
2	0.67994	21.2211
2	0.69998	21.8127
2	0.71994	22.4576
2	0.73998	22.9189
2	0.75994	23.5066
2	0.77996	24.2085
2	0.79994	24.7607
2	0.81994	25.1413
2	0.83994	25.7371
2	0.85996	26.5659
2	0.87994	27.1116
2	0.89994	27.5869
2	0.91994	28.146
2	0.93994	28.9698
2	0.95994	29.266
2	0.97994	29.6362
2	0.99994	30.0776
2	1.01994	30.5923
2	1.03994	31.2527
2	1.05994	31.8773
2	1.07994	32.6114
2	1.09994	33.2083
2	1.11994	33.4807
2	1.13994	34.3176
2	1.15994	34.9181
2	1.17994	35.3479
2	1.19994	35.9937
2	1.21996	36.4494
2	1.23994	36.8994
2	1.25994	37.4815
2	1.27994	38.1011
2	1.29994	38.425
2	1.31994	39.002
2	1.33998	39.6058
2	1.35994	40.0567
2	1.37994	40.6522
2	1.39994	41.0119
2	1.41998	41.3001
2	1.43994	41.7898
2	1.45998	42.3831
2	1.47994	43.1622
2	1.49998	43.3881
2	1.51994	43.597
2	1.53996	44.1054
2	1.55994	44.9331
2	1.57996	45.2746
2	1.59994	45.8319
2	1.61996	46.3341
2	1.63994	46.7632
2	1.65996	47.3185
2	1.67994	47.8013
2	1.69998	48.0612
2	1.71994	48.4656
2	1.73994	49.1227
2	1.75994	49.4017
2	1.77994	50.0249
2	1.79994	50.2484
2	1.81998	50.8492
2	1.83994	51.5773
2	1.85998	51.8789
2	1.87994	52.4138
2	1.89994	52.787
2	1.91996	53.3839
2	1.93994	53.743
2	1.95994	54.3731
2	1.97994	54.844
2	1.99998	55.1679
2	2.01994	55.5133
2	2.03996	56.1133
2	2.05996	56.6104
2	2.07994	56.8777
2	2.09994	57.3697
2	2.11994	57.79
2	2.13998	58.1935
2	2.15994	58.6766
2	2.17996	58.8235
2	2.19994	59.3421
2	2.21996	59.9349
2	2.23994	60.4967
2	2.25994	60.584
2	2.27994	61.0438
2	2.29998	61.4775
2	2.31994	61.8479
2	2.33998	62.4037
2	2.35994	62.5703
2	2.37998	62.9011
2	2.39994	63.6012
2	2.41998	63.9988
2	2.43994	64.205
2	2.45998	64.6577
2	2.47994	65.2863
2	2.49998	65.865
2	2.51994	65.8609
2	2.53998	66.5073
2	2.55994	66.9668
2	2.57996	67.0035
2	2.59994	67.4043
2	2.61994	67.9643
2	2.63994	68.1485
2	2.65998	68.5902
2	2.67994	69.1866
2	2.69998	69.6008
2	2.71994	69.954
2	2.73996	70.4144
2	2.75994	70.4949
2	2.77996	71.1473
2	2.79994	71.5279
2	2.81996	71.8104
2	2.83994	72.2342
2	2.85996	72.6222
2	2.87994	72.9155
2	2.89994	73.0198
2	2.91996	73.5616
2	2.93994	74.2196
2	2.95994	74.6908
2	2.97996	74.906
2	2.99996	75.5912
2	3.01996	75.719
2	3.03996	76.1831
2	3.05998	76.3425
2	3.07994	76.8146
2	3.09998	77.2688
2	3.11994	77.6246
2	3.13998	77.9372
2	3.15996	78.2216
2	3.17998	78.3423
2	3.19994	78.868
2	3.21996	79.1326
2	3.23994	79.11
2	3.25994	79.8923
2	3.27996	80.379
2	3.29998	80.6851
2	3.31994	80.8412
2	3.33998	81.1533
2	3.35998	81.5833
2	3.37998	81.6578
2	3.39994	82.008
2	3.41998	82.4738
2	3.43994	82.5471
2	3.45998	82.8255
2	3.47994	83.3616
2	3.49998	83.89
2	3.51994	84.1842
2	3.53998	84.5237
2	3.55994	84.5532
2	3.57996	85.1579
2	3.59994	85.5098
2	3.61994	86.1488
2	3.63996	86.3565
2	3.65998	86.7529
2	3.67994	87.2378
2	3.69998	87.2509
2	3.71994	87.7129
2	3.73996	88.1521
2	3.75994	88.3691
2	3.77998	88.8164
2	3.79994	89.1946
2	3.81998	89.602
2	3.83998	88.5253
2	3.85998	88.6111
2	3.87996	88.9482
2	3.89998	89.0939
2	3.91998	89.4495
2	3.93996	89.9346
2	3.95994	89.8891
2	3.97998	90.5021
2	3.99996	91.0561
2	4.01998	91.1706
2	4.03994	91.5002
2	4.05998	91.9159
2	4.07994	92.4384
2	4.09998	92.5418
2	4.11994	93.0854
2	4.13998	93.201
2	4.15994	93.5479
2	4.17998	93.8823
2	4.19996	94.1365
2	4.21996	94.5007
2	4.23994	94.5985
2	4.25994	94.5702
2	4.27996	94.7165
2	4.29996	94.881
2	4.31996	95.3695
2	4.33998	95.593
2	4.35998	95.8574
2	4.37998	96.2096
2	4.39994	96.7219
2	4.41998	96.9657
2	4.43994	97.5299
2	4.45998	97.7746
2	4.47996	97.7135
2	4.49998	97.8789
2	4.51994	98.1128
2	4.53998	98.6335
2	4.55998	98.8549
2	4.57996	98.8245
2	4.59996	98.317
2	4.61996	96.9726
2	4.63996	96.1306
2	4.65998	95.3748
2	4.67994	94.6664
2	4.69998	93.6406
2	4.71994	92.4667
2	4.73998	92.405
2	4.75994	92.5919
2	4.77998	92.6157
2	4.79994	92.6831
2	4.81998	92.8586
2	4.83998	93.1742
2	4.85998	93.5417
2	4.87994	93.8445
2	4.89998	94.1288
2	4.91998	94.4966
2	4.93998	94.8479
2	4.95994	95.1555
2	4.97998	95.4553
2	4.99998	96.1143
2	5.01998	96.3905
2	5.03998	96.4296
2	5.05998	96.5026
2	5.07996	96.8796
2	5.09998	97.152
2	5.11994	97.4566
2	5.13998	97.7206
2	5.15996	98.1546
2	5.17998	98.2371
2	5.19998	98.6037
2	5.21998	98.933
2	5.23994	99.2903
2	5.25998	99.4116
2	5.27998	99.6626
2	5.29998	99.5732
2	5.31998	98.8281
2	5.33998	98.6177
2	5.35998	98.5798
2	5.37998	98.6511
2	5.39996	98.8397
2	5.41998	98.6183
2	5.43996	96.842
2	5.45998	96.6513
2	5.47994	96.6132
2	5.49998	96.8161
2	5.51996	96.7616
2	5.53998	96.8006
2	5.55998	95.9912
2	5.57996	93.1668
2	5.59994	75.9625
2	5.61996	69.6729
2	5.63998	69.2491
2	5.65998	67.2872
2	5.67994	66.4015
2	5.69998	65.812
2	5.71994	65.4424
2	5.73998	65.0744
2	5.75994	64.602
2	5.77998	64.6196
2	5.79996	64.6246
2	5.81998	64.1886
2	5.83998	63.5452
2	5.85998	63.5392
2	5.87996	63.4716
2	5.89998	62.4264
2	5.91998	61.3717
2	5.93998	59.3779
2	5.95994	43.5463
2	5.97998	37.6194
2	5.99998	36.4631
2	6.01998	35.4772
2	6.03998	34.1021
2	6.05998	33.206
2	6.07996	32.7819
2	6.09998	31.4989
2	6.11994	29.4469
2	6.13998	28.7841
2	6.15998	28.445
2	6.17998	28.5678
2	6.19998	28.338
2	6.21998	28.2912
2	6.23998	28.2813
2	6.25998	28.4712
2	6.27998	28.4166
2	6.29998	28.5505
2	6.31998	28.6247
2	6.33998	28.7436
2	6.35998	28.8521
2	6.37998	28.7305
2	6.39996	29.0154
2	6.41998	28.7087
2	6.43994	27.2007
2	6.45998	26.2637
2	6.47998	26.3698
2	6.49998	26.2759
2	6.51998	26.1871
2	6.53998	26.2655
2	6.55998	26.1746
2	6.57998	26.3528
2	6.59998	26.2208
2	6.61998	26.2089
2	6.63998	26.1963
2	6.65998	26.1865
2	6.67998	26.0631
2	6.69998	26.182
2	6.71998	26.1472
2	6.73998	26.0566
2	6.75994	26.163
2	6.77998	26.4297
2	6.79998	26.2023
2	6.81998	26.0902
2	6.83998	25.791
2	6.85998	25.8932
2	6.87998	25.6241
2	6.89998	25.6533
2	6.91998	25.8772
2	6.93998	25.7937
2	6.95998	25.6426
2	6.97998	25.6539
2	6.99998	25.3103
2	7.01998	25.369
2	7.03998	25.299
2	7.05998	25.0349
2	7.07996	25.2579
2	7.09996	25.11
2	7.11996	25.155
2	7.13998	24.9062
2	7.15996	24.179
2	7.17998	23.9966
2	7.19998	23.993
2	7.21996	24.1554
2	7.23996	23.8962
2	7.25998	23.9266
2	7.27998	23.8598
2	7.29998	23.7394
2	7.31998	23.6098
2	7.33998	23.6947
2	7.35998	23.4473
2	7.37998	23.5952
2	7.39994	23.7361
2	7.41998	23.8938
2	7.43994	23.7612
2	7.45998	23.6533
2	7.47998	23.4751
2	7.49998	23.4569
2	7.51998	23.5356
2	7.53998	23.3654
2	7.55998	22.8704
2	7.57998	22.2505
2	7.59998	21.894
2	7.61998	21.3072
2	7.63998	20.971
2	7.65998	20.4364
2	7.67998	19.6683
2	7.69998	19.6666
2	7.71998	19.6165
2	7.73998	19.7169
2	7.75998	19.6606
2	7.77998	19.6835
2	7.79996	19.623
2	7.81998	19.0884
2	7.83998	19.2338
2	7.85998	19.277
2	7.87998	19.3262
2	7.89998	19.4857
2	7.91998	19.0654
2	7.93998	19.3045
2	7.95998	18.9876
2	7.97998	19.0425
2	7.99998	19.1712
2	8.01998	19.0532
2	8.03998	19.0687
2	8.05998	19.1411
2	8.07998	17.2203
2	8.09998	16.9086
2	8.11996	16.8362
2	8.14	16.7307
2	8.15998	16.945
2	8.17998	16.9512
2	8.19998	16.9733
2	8.21998	16.8904
2	8.23998	16.9137
2	8.25998	16.8645
2	8.27998	16.1057
2	8.29998	15.9257
3	0	0.0149014
3	0.01994	0.129344
3	0.03994	0.850273
3	0.05994	1.51577
3	0.0799	2.21077
3	0.0999	2.63993
3	0.11992	3.13674
3	0.1399	3.82221
3	0.1599	4.70973
3	0.17992	5.37195
3	0.19992	5.95877
3	0.2199	6.62039
3	0.23992	7.09664
3	0.25994	7.58093
3	0.2799	8.36355
3	0.29994	8.72506
3	0.3199	9.67994
3	0.33994	10.4193
3	0.35992	11.0243
3	0.37994	11.4663
3	0.39992	12.1789
3	0.41994	12.7854
3	0.4399	13.3823
3	0.45994	14.0881
3	0.47992	14.6627
3	0.49994	15.366
3	0.5199	15.5478
3	0.53994	16.2726
3	0.55992	16.9199
3	0.57994	17.6662
3	0.5999	18.5692
3	0.61994	18.7281
3	0.6399	19.1459
3	0.65994	20.0713
3	0.67992	20.5797
3	0.69994	20.8494
3	0.7199	21.5784
3	0.73994	22.2573
3	0.7599	22.8414
3	0.77992	23.3093
3	0.7999	24.0932
3	0.81992	24.6603
3	0.83992	25.0576
3	0.85992	25.9272
3	0.8799	26.157
3	0.89994	26.6347
3	0.9199	27.1086
3	0.93992	28.1982
3	0.9599	28.0566
3	0.97994	28.5365
3	0.9999	29.3328
3	1.01994	29.7271
3	1.03994	30.4942
3	1.05994	31.2163
3	1.0799	31.2989
3	1.09992	32.0836
3	1.11992	32.5467
3	1.1399	32.8725
3	1.15992	33.3371
3	1.17992	34.3039
3	1.19994	34.5939
3	1.21992	35.1735
3	1.2399	35.367
3	1.25994	35.6352
3	1.2799	36.1898
3	1.29994	36.6503
3	1.31992	37.2052
3	1.33994	37.5807
3	1.3599	38.2692
3	1.37994	38.5767
3	1.3999	39.2768
3	1.41994	39.3933
3	1.4399	40.0457
3	1.45994	40.6552
3	1.47994	41.2512
3	1.49992	41.5168
3	1.51992	41.7898
3	1.53994	42.2907
3	1.55994	42.9729
3	1.57994	43.3574
3	1.5999	43.5672
3	1.61994	44.2661
3	1.6399	44.5173
3	1.65994	45.1065
3	1.6799	45.5869
3	1.69994	45.935
3	1.71992	46.6017
3	1.73994	46.8267
3	1.75992	47.196
3	1.77994	47.643
3	1.79992	48.0302
3	1.81992	48.4584
3	1.83994	48.7678
3	1.85994	49.405
3	1.87992	49.7641
3	1.89994	50.0588
3	1.91994	50.291
3	1.93994	50.477
3	1.9599	51.3246
3	1.97994	51.7168
3	1.9999	52.2058
3	2.01994	52.7333
3	2.03994	53.2042
3	2.05994	53.5931
3	2.07992	53.7705
3	2.09992	54.256
3	2.11994	54.7617
3	2.13994	55.2043
3	2.15994	55.6883
3	2.17994	56.0405
3	2.19994	56.386
3	2.21994	56.8631
3	2.23992	57.1748
3	2.25994	57.8114
3	2.27992	58.0805
3	2.29994	58.5067
3	2.31992	58.9109
3	2.33994	59.3087
3	2.35992	59.6264
3	2.37994	60.0279
3	2.39994	60.2728
3	2.41994	60.5738
3	2.43994	61.0933
3	2.45992	61.5138
3	2.47994	61.8563
3	2.49994	62.0136
3	2.51992	62.7292
3	2.53994	63.1673
3	2.55994	63.3762
3	2.57992	63.7908
3	2.5999	64.2089
3	2.61994	64.4047
3	2.6399	64.9146
3	2.65994	65.0598
3	2.67994	65.4344
3	2.69994	65.8361
3	2.71992	66.1944
3	2.73994	66.3708
3	2.75994	66.5937
3	2.77994	66.8891
3	2.79994	66.951
3	2.81994	67.2911
3	2.83994	67.7995
3	2.85994	68.1655
3	2.8799	68.6534
3	2.89994	68.8537
3	2.91992	69.1943
3	2.93994	69.4792
3	2.9599	69.9176
3	2.97994	70.2282
3	2.9999	70.4526
3	3.01994	70.9649
3	3.03994	71.1494
3	3.05994	71.656
3	3.07992	71.7842
3	3.09992	72.0461
3	3.11994	72.2074
3	3.13994	72.565
3	3.15994	72.9381
3	3.17994	73.3512
3	3.19994	73.3986
3	3.21994	74.014
3	3.23994	74.4518
3	3.25994	74.8571
3	3.27992	75.1304
3	3.29994	75.5837
3	3.31994	76.0019
3	3.33994	75.933
3	3.35994	76.6045
3	3.37994	76.606
3	3.39994	76.8351
3	3.41994	77.1877
3	3.43994	77.9632
3	3.45994	78.0591
3	3.47994	78.1962
3	3.49994	77.8204
3	3.51994	78.1742
3	3.53994	78.3736
3	3.55994	78.7523
3	3.57994	79.3135
3	3.5999	79.394
3	3.61994	79.7805
3	3.63994	80.3283
3	3.65994	80.4168
3	3.67994	80.6934
3	3.69998	80.9521
3	3.71994	81.3461
3	3.73994	81.6882
3	3.75994	82.0098
3	3.77994	80.7828
3	3.79992	80.7551
3	3.81994	81.2182
3	3.83994	81.5687
3	3.85994	81.8727
3	3.87994	82.247
3	3.89994	82.6181
3	3.91992	82.889
3	3.93994	83.1679
3	3.95992	83.2746
3	3.97994	82.9513
3	3.99994	83.4987
3	4.01994	83.924
3	4.03994	84.1142
3	4.05994	84.403
3	4.07992	84.9352
3	4.09992	85.1117
3	4.11994	85.1498
3	4.13992	84.7946
3	4.15994	84.9537
3	4.17994	85.3322
3	4.19994	85.3385
3	4.21994	85.6723
3	4.23994	85.8922
3	4.25994	86.158
3	4.27994	86.3833
3	4.29994	86.8358
3	4.31992	87.2214
3	4.33994	87.4223
3	4.35994	87.7501
3	4.37994	88.1492
3	4.39994	88.3453
3	4.41994	88.7104
3	4.43994	89.1318
3	4.45994	89.0346
3	4.47994	89.3049
3	4.49994	89.7883
3	4.51994	89.901
3	4.53994	89.9928
3	4.55994	90.3653
3	4.57994	90.9432
3	4.5999	91.0987
3	4.61996	91.2749
3	4.6399	91.4629
3	4.6598	91.7616
3	4.67978	91.5953
3	4.6998	92.132
3	4.71978	92.4473
3	4.73978	92.622
3	4.75978	92.5561
3	4.77978	92.7263
3	4.79978	93.2505
3	4.81978	93.4532
3	4.83978	93.7542
3	4.85978	93.9243
3	4.87978	92.4494
3	4.89978	92.09
3	4.91978	92.3615
3	4.93978	92.5281
3	4.95978	92.7516
3	4.97978	92.3528
3	4.99978	92.43
3	5.01978	92.7486
3	5.03978	92.9865
3	5.05978	93.3849
3	5.07978	93.3977
3	5.09978	92.9099
3	5.11978	92.6929
3	5.13978	92.9775
3	5.15978	92.5966
3	5.17978	92.6735
3	5.19978	92.4244
3	5.21978	91.9139
3	5.23978	91.8891
3	5.25978	92.1481
3	5.27978	91.5911
3	5.29978	90.8857
3	5.31978	90.8883
3	5.33978	91.1646
3	5.35978	91.3884
3	5.37978	91.642
3	5.39978	91.9654
3	5.41978	91.4096
3	5.43978	89.2933
3	5.45978	89.0942
3	5.47978	89.006
3	5.49978	88.2869
3	5.51978	80.2935
3	5.53978	63.1935
3	5.55978	61.9951
3	5.57978	61.8884
3	5.59976	61.2373
3	5.61978	60.6901
3	5.63976	59.4339
3	5.6598	57.8192
3	5.67978	56.8875
3	5.6998	55.7315
3	5.71978	49.689
3	5.73978	31.599
3	5.75978	28.8026
3	5.77978	29.6186
3	5.79978	29.2097
3	5.81978	29.1742
3	5.83978	29.244
3	5.85978	29.4514
3	5.87978	29.4288
3	5.89978	29.4165
3	5.91978	29.4794
3	5.93978	29.2243
3	5.95978	28.7713
3	5.97978	28.8878
3	5.99978	28.8866
3	6.01978	28.9075
3	6.03978	29.1015
3	6.05978	29.1695
3	6.07978	29.1254
3	6.09978	29.0905
3	6.11978	28.8834
3	6.13978	28.0784
3	6.15978	26.5468
3	6.17978	26.264
3	6.19978	26.4744
3	6.21978	26.4869
3	6.23978	26.4529
3	6.2598	26.444
3	6.27978	26.438
3	6.29978	26.4577
3	6.31978	26.5686
3	6.3398	26.4911
3	6.35978	26.6315
3	6.37978	26.8311
3	6.39978	26.5152
3	6.41978	26.7617
3	6.43978	26.7239
3	6.45978	26.6404
3	6.47978	26.6359
3	6.49978	26.8189
3	6.51978	26.8475
3	6.5398	26.2035
3	6.55978	25.7809
3	6.57978	25.6748
3	6.59978	25.3231
3	6.6198	25.4405
3	6.63978	25.2987
3	6.65978	24.9089
3	6.67978	25.0394
3	6.6998	24.9944
3	6.71978	25.2853
3	6.73978	25.2051
3	6.75978	25.1622
3	6.77978	25.1225
3	6.79978	24.7888
3	6.81978	24.8111
3	6.83978	24.7652
3	6.85978	24.8859
3	6.87978	24.1346
3	6.89978	23.7591
3	6.91978	23.9725
3	6.93978	23.9665
3	6.95976	23.2211
3	6.97978	23.3812
3	6.99978	22.8301
3	7.01978	22.5667
3	7.03978	21.3367
3	7.0598	19.8484
3	7.07978	19.3104
3	7.09978	18.1445
3	7.11978	17.004
3	7.13978	16.5173
3	7.15978	15.8882
3	7.1798	15.8372
3	7.19978	15.529
3	7.2198	15.6327
3	7.23978	15.8649
3	7.2598	15.7144
3	7.27978	15.4015
3	7.29978	14.8638
3	7.31978	14.5089
3	7.3398	14.4618
3	7.35978	14.5765
3	7.37978	14.3366
3	7.39978	14.322
3	7.41978	14.3527
