# Supplementary material for: Brief dataset on chemical and mechanical properties of Corypha utan leaf fiber-reinforced composite with alkaline and silane treatment
Source: Data Brief. 2021 Dec 13;40:107714. doi: 10.1016/j.dib.2021.107714 (PMC8685977; doi:10.1016/j.dib.2021.107714)
Supplement: Supplementary file 2 [file mmc2.xls]

## Sheet: UniTest.TensileCond
Sample
	Temperature	21	C
	Humidity	44	%RH
	Sample name	0.A_Tensile
	Lot No.
	Preparation	vacuum bagging
	Operator
	User
	Comment 1	0% silane
	Comment 2	ASTM D638
	Additional text 1	Cutting manual
	Additional text 2
	Addi. Sample Name
	Sample shape	Plate
Machine condition
	Machine name	RTF
	Test type	Tension test
	Machine rigidity	0	mm/kgf
	Load cell rating	100000	N
	Strain input 1	Not used
	Strain input 2	The option has not been selected
	Test speed	2	mm/min
	Control method	Constant crosshead speed
	Chart mode
Inflection point
	0-Displacement	Extension
	0-Sampling interval	20	Micro m
	1-Inflection point switch 1	No
	2-Inflection point switch 2	No
	AllZone Adopt SubElongation	Extension
Analysis
	Point data1	0	mm
	Point data2	0	mm
	Point data3	0	mm
	Point data4	0	mm
	Point data5	0	mm
	Point data6	0	mm
	Point data1	0	N
	Point data2	0	N
	Point data3	0	N
	Point data4	0	N
	Point data5	0	N
	Point data6	0	N
	Elastic modulus analysis	Strain
	Elastic modulus analysis start point	0.1	%GL
	Elastic modulus analysis end point	0.3	%GL
	Elastic modulus analysis pitch	0.01	%GL
	Offset 1	0.2	%GL
	Offset 2	0.2	%GL
	Gage length	50	mm
	Distance between jaws	92	mm
	Origin of elongation	Test start point
	Initial load value	0.5	N
	Elong adjust	No
	Break point measurementSensitivity	0.5	N

## Sheet: SS-Curve
#	cross head dis (mm)	applied load (N)
1	0	-0.196698
1	0.01992	11.3566
1	0.03986	23.8765
1	0.05978	39.5158
1	0.07968	58.2382
1	0.0996	75.0389
1	0.1195	91.5476
1	0.1394	109.938
1	0.1593	124.376
1	0.17924	140.043
1	0.19916	156.868
1	0.21908	171.175
1	0.239	196.04
1	0.2589	228.546
1	0.2788	262.319
1	0.2987	296.285
1	0.3186	329.909
1	0.33852	363.631
1	0.35844	397.047
1	0.37836	429.645
1	0.39828	462.201
1	0.4182	494.225
1	0.43812	525.143
1	0.45804	555.149
1	0.47796	584.885
1	0.49788	613.661
1	0.5178	641.7
1	0.53772	669.421
1	0.55764	696.454
1	0.57756	722.852
1	0.59748	748.961
1	0.6174	774.561
1	0.6373	799.422
1	0.6572	824.345
1	0.6771	848.147
1	0.69704	871.576
1	0.71696	894.943
1	0.73688	917.439
1	0.7568	939.572
1	0.7767	959.97
1	0.79664	980.243
1	0.81656	1000.74
1	0.83648	1020.66
1	0.8564	1038.32
1	0.87632	1045.94
1	0.89624	1065.53
1	0.91616	1085
1	0.93608	1102.35
1	0.956	1120.88
1	0.97592	1137.1
1	0.99584	1153.86
1	1.01576	1160.56
1	1.03568	1173.67
1	1.0556	1190.1
1	1.07552	1205.81
1	1.09544	1220.34
1	1.11536	1231.68
1	1.13528	1241.94
1	1.1552	1247.61
1	1.17512	1256.51
1	1.19504	1258.17
1	1.21496	1266.1
1	1.23488	1273.51
1	1.2548	1277.18
1	1.2747	1283.65
1	1.2946	1295.44
1	1.3145	1306.91
1	1.33444	1317.75
1	1.35436	1327.52
1	1.37428	1326.45
1	1.3942	1330.19
1	1.4141	1342.35
1	1.43404	1353.41
1	1.45396	1360.7
1	1.47388	1368.73
1	1.4938	1361.79
1	1.51372	1369.14
1	1.53364	1382.54
1	1.55356	1392.24
1	1.57348	1402.44
1	1.5934	1411.14
1	1.6133	1419.21
1	1.63324	1425.48
1	1.65316	1431.17
1	1.67308	1429.09
1	1.693	1434.95
1	1.71292	1437.49
1	1.73284	1434.52
1	1.75276	1443.35
1	1.77268	1447.88
1	1.7926	1452.74
1	1.8125	1461.86
1	1.83244	1471.3
1	1.85236	1478.03
1	1.87228	1484.05
1	1.8922	1477.22
1	1.91212	1477.98
1	1.93204	1482.2
1	1.95196	1484.25
1	1.97188	1481.65
1	1.9918	1486.97
1	2.0117	1489.15
1	2.03164	1486.75
2	0	0.506647
2	0.01992	14.2681
2	0.03984	39.9509
2	0.05976	68.2531
2	0.07968	92.7725
2	0.0996	112.563
2	0.1195	131.725
2	0.1394	150.204
2	0.1593	162.517
2	0.17924	170.598
2	0.19916	186.682
2	0.21908	218.153
2	0.239	250.938
2	0.2589	283.994
2	0.2788	316.197
2	0.2987	348.17
2	0.3186	380.215
2	0.33852	411.694
2	0.35844	442.207
2	0.37836	472.491
2	0.39828	501.765
2	0.4182	530.286
2	0.43812	558.488
2	0.45804	586.365
2	0.47796	613.472
2	0.49788	639.839
2	0.5178	665.72
2	0.53772	691.061
2	0.55764	716.561
2	0.57756	740.873
2	0.59748	764.559
2	0.6174	788.162
2	0.6373	811.172
2	0.6572	833.297
2	0.6771	854.744
2	0.69704	876.288
2	0.71696	897.149
2	0.73688	917.135
2	0.7568	931.871
2	0.7767	949.673
2	0.79664	967.466
2	0.81656	985.726
2	0.83648	1003.56
2	0.8564	1019.48
2	0.87632	1037.11
2	0.89624	1052.37
2	0.91616	1069.32
2	0.93608	1075.14
2	0.956	1089.2
2	0.97592	1104.98
2	0.99584	1117.08
2	1.01576	1133.24
2	1.03568	1147.65
2	1.0556	1163.04
2	1.07552	1172.77
2	1.09544	1182.54
2	1.11536	1196.26
2	1.13528	1195.22
2	1.1552	1197.94
2	1.17512	1210.04
2	1.19504	1224.51
2	1.21496	1232.54
2	1.23488	1246.79
2	1.2548	1254.49
2	1.2747	1266.63
2	1.2946	1280.35
2	1.3145	1292.54
2	1.33444	1301.97
2	1.35436	1311.9
2	1.37428	1323.17
2	1.3942	1324.68
2	1.4141	1324.96
2	1.43404	1333.69
2	1.45396	1343.8
2	1.47388	1355.96
2	1.4938	1367.11
2	1.51372	1375.4
2	1.53364	1383.72
2	1.55356	1393.69
2	1.57348	1402.64
2	1.5934	1413.56
2	1.6133	1410.44
2	1.63324	1421.49
2	1.65316	1429.96
2	1.67308	1437.17
2	1.693	1441.14
2	1.71292	1450.37
2	1.73284	1460.69
2	1.75276	1462.89
2	1.77268	1469.4
2	1.7926	1477.58
2	1.8125	1483.05
2	1.83244	1467.69
2	1.85236	1423.82
2	1.87228	1336.16
2	1.8922	1210.01
3	0	0.0268225
3	0.01992	14.4922
3	0.03984	42.5497
3	0.05976	68.8998
3	0.07968	91.0406
3	0.0996	107.925
3	0.1195	119.371
3	0.1394	135.258
3	0.1593	151.192
3	0.17924	172.767
3	0.19916	200.515
3	0.21908	231.381
3	0.239	264.234
3	0.2589	296.727
3	0.2788	328.752
3	0.2987	360.718
3	0.3186	392.162
3	0.33852	423.017
3	0.35844	453.033
3	0.37836	482.807
3	0.39828	512.15
3	0.4182	540.48
3	0.43812	568.725
3	0.45804	595.886
3	0.47796	622.656
3	0.49788	648.908
3	0.5178	675.038
3	0.53772	699.739
3	0.55764	724.38
3	0.57756	748.66
3	0.59748	772.496
3	0.6174	795.384
3	0.6373	818.212
3	0.6572	839.797
3	0.6771	861.427
3	0.69704	881.839
3	0.71696	900.865
3	0.73688	920.508
3	0.7568	931.104
3	0.7767	950.499
3	0.79664	966.315
3	0.81656	983.294
3	0.83648	1001.43
3	0.8564	1015.75
3	0.87632	1030.4
3	0.89624	1046.17
3	0.91616	1060.93
3	0.93608	1071.84
3	0.956	1087.69
3	0.97592	1100.89
3	0.99584	1114.48
3	1.01576	1128
3	1.03568	1122.4
3	1.0556	1137.56
3	1.07552	1150.19
3	1.09544	1163.46
3	1.11536	1175.19
3	1.13528	1189.68
3	1.1552	1175.71
3	1.17512	1187.72
3	1.19504	1191.9
3	1.21496	1203.11
3	1.23488	1202.98
3	1.2548	1196.21
3	1.2747	1207.72
3	1.2946	1215.55
3	1.3145	1224.11
3	1.33444	1231.95
3	1.35436	1234.93
3	1.37428	1241.37
3	1.3942	1246.87
3	1.4141	1209.67
