# Supplementary material for: Brief dataset on chemical and mechanical properties of Corypha utan leaf fiber-reinforced composite with alkaline and silane treatment
Source: Data Brief. 2021 Dec 13;40:107714. doi: 10.1016/j.dib.2021.107714 (PMC8685977; doi:10.1016/j.dib.2021.107714)
Supplement: Supplementary file 3 [file mmc3.xls]

## Sheet: UniTest.TensileCond
Sample
	Temperature	22.8	C
	Humidity	55.3	%RH
	Sample name	5.A
	Lot No.	5%silane
	Preparation	vacuum bagging
	Operator
	User
	Comment 1	5% silane
	Comment 2
	Additional text 1
	Additional text 2
	Addi. Sample Name
	Sample shape	Plate
Machine condition
	Machine name	RTF
	Test type	3-point bending test
	Machine rigidity	0	mm/kgf
	Load cell rating	100000	N
	Strain input 1	Not used
	Strain input 2	The option has not been selected
	Test speed	10	mm/min
	Control method	Constant crosshead speed
	Chart mode
Inflection point
	0-Displacement	Extension
	0-Sampling interval	20	Micro m
	1-Inflection point switch 1	No
	2-Inflection point switch 2	No
	AllZone Adopt SubElongation	Extension
Analysis
	Point data1	0	mm
	Point data2	0	mm
	Point data3	0	mm
	Point data4	0	mm
	Point data5	0	mm
	Point data6	0	mm
	Point data1	0	N
	Point data2	0	N
	Point data3	0	N
	Point data4	0	N
	Point data5	0	N
	Point data6	0	N
	Elastic modulus analysis	Strain
	Elastic modulus analysis start point	0.1	%GL
	Elastic modulus analysis end point	0.3	%GL
	Elastic modulus analysis pitch	0.01	%GL
	Offset 1	0.01	%GL
	Offset 2	0.01	%GL
	Edge span	75.2	mm
		10	mm
	Origin of elongation	Test start point
	Initial load value	0.5	N
	Elong adjust	No
	Break point measurementSensitivity	0.5	N

## Sheet: SS-Curve
#	cross head dis (mm)	applied load (N)
1	0	0.447042
1	0.02002	1.36199
1	0.04	2.27812
1	0.06	3.33284
1	0.08	4.36342
1	0.1	5.04442
1	0.12	6.0148
1	0.13998	7.53593
1	0.16	8.50184
1	0.18	9.67517
1	0.2	10.5815
1	0.21998	11.7134
1	0.24	12.7794
1	0.25998	14.0079
1	0.28	15.1049
1	0.3	16.2249
1	0.32	17.3193
1	0.33998	18.3353
1	0.36	19.3739
1	0.37998	20.279
1	0.4	21.7289
1	0.41998	22.6421
1	0.44	23.4828
1	0.46	24.4785
1	0.48	25.7037
1	0.49998	26.8434
1	0.52	27.6308
1	0.53998	28.6384
1	0.56	30.1628
1	0.57998	31.2142
1	0.6	32.1807
1	0.61998	33.208
1	0.64	34.2291
1	0.66	35.3819
1	0.68	36.4098
1	0.69998	37.5697
1	0.71998	38.5389
1	0.74	39.418
1	0.76	40.7076
1	0.78	41.9414
1	0.8	42.8978
1	0.82	43.8879
1	0.84	44.8132
1	0.85998	45.7979
1	0.88	46.9185
1	0.89998	48.091
1	0.92	48.9421
1	0.93998	49.8144
1	0.96	50.8787
1	0.98	51.8488
1	1	52.9127
1	1.02	53.8018
1	1.04	54.7832
1	1.05998	55.7217
1	1.08	56.6116
1	1.1	57.8353
1	1.12	58.5839
1	1.14	59.3466
1	1.16	60.114
1	1.18	61.1625
1	1.2	62.0232
1	1.21998	62.9205
1	1.24	63.5872
1	1.25998	64.9337
1	1.28	65.668
1	1.3	66.5848
1	1.32	67.5057
1	1.33998	68.2233
1	1.36	68.9681
1	1.38	69.8744
1	1.4	70.8436
1	1.42	71.3508
1	1.44	72.5108
1	1.46	73.1631
1	1.48	73.935
1	1.49998	74.9331
1	1.52	75.6532
1	1.54	76.5556
1	1.56	77.2723
1	1.57998	77.8836
1	1.6	78.888
1	1.62	79.8631
1	1.64	80.5694
1	1.66	81.3428
1	1.68	82.4312
1	1.7	83.173
1	1.72	83.8516
1	1.74	84.8369
1	1.76	85.5668
1	1.78	86.3127
1	1.8	87.152
1	1.82	87.506
1	1.84	88.3786
1	1.86	89.2131
1	1.88	90.0777
1	1.9	90.8034
1	1.92	91.6221
1	1.94	92.2992
1	1.96	92.9838
1	1.98	93.632
1	2	94.2423
1	2.02	95.036
1	2.04	95.6148
1	2.06	96.3104
1	2.08	97.0036
1	2.1	98.0684
1	2.12	98.6225
1	2.14	99.1282
1	2.16	99.8599
1	2.18	100.593
1	2.2	101.33
1	2.21998	102.01
1	2.24	102.642
1	2.25998	103.248
1	2.28	104.081
1	2.3	104.698
1	2.32	105.474
1	2.33998	106.203
1	2.36	106.813
1	2.38	107.538
1	2.4	108.255
1	2.42	108.876
1	2.44	109.424
1	2.46	109.902
1	2.48	110.569
1	2.5	111.32
1	2.52	111.637
1	2.53998	112.515
1	2.56	113.401
1	2.58	113.847
1	2.6	114.439
1	2.62	115.044
1	2.64	115.601
1	2.66	116.287
1	2.68	117.081
1	2.7	117.588
1	2.72	118.266
1	2.74	118.948
1	2.76	119.452
1	2.78	119.838
1	2.8	120.499
1	2.82	121.13
1	2.84	121.629
1	2.86	122.362
1	2.88	122.876
1	2.9	123.319
1	2.92	123.942
1	2.94	124.471
1	2.96	125.062
1	2.98	125.803
1	3	126.492
1	3.02	126.887
1	3.04	127.189
1	3.06	128.171
1	3.08	128.543
1	3.1	129.133
1	3.12	129.729
1	3.14	130.308
1	3.16	130.766
1	3.18	131.06
1	3.2	131.805
1	3.22	132.375
1	3.24002	133.145
1	3.26	133.844
1	3.28	134.084
1	3.3	134.515
1	3.32002	135.385
1	3.34	135.909
1	3.36	136.509
1	3.38	136.824
1	3.4	137.465
1	3.42	137.655
1	3.44	138.452
1	3.46	138.936
1	3.48	139.425
1	3.5	139.913
1	3.52	140.399
1	3.54	140.925
1	3.56	141.515
1	3.58	141.956
1	3.6	142.547
1	3.62	143.19
1	3.64	143.726
1	3.66	143.997
1	3.68	144.83
1	3.7	145.502
1	3.72	145.749
1	3.74	146.394
1	3.76	146.569
1	3.78	147.146
1	3.8	147.566
1	3.82	147.976
1	3.84	148.404
1	3.86	149.096
1	3.88	149.613
1	3.9	150.13
1	3.92	150.409
1	3.94	150.744
1	3.96	151.271
1	3.98	151.556
1	4	152.25
1	4.02	152.837
1	4.04	153.229
1	4.06	153.748
1	4.08	154.079
1	4.1	154.505
1	4.12	154.953
1	4.14	154.841
1	4.16	155.46
1	4.18	155.793
1	4.2	155.642
1	4.22	156.14
1	4.24002	156.298
1	4.26	156.909
1	4.28002	157.495
1	4.3	157.77
1	4.32002	158.348
1	4.34	158.813
1	4.36	159.063
1	4.38	159.648
1	4.4	160.169
1	4.42	160.506
1	4.44	160.848
1	4.46	161.41
1	4.48002	161.781
1	4.5	162.428
1	4.52002	162.568
1	4.54	163.138
1	4.56	163.351
1	4.58	163.692
1	4.60002	163.84
1	4.62	164.112
1	4.64	164.396
1	4.66	164.798
1	4.68002	165.292
1	4.7	165.774
1	4.72	166.068
1	4.74	166.508
1	4.76	166.841
1	4.78	167.644
1	4.80002	167.77
1	4.82	168.171
1	4.84	168.479
1	4.86	168.991
1	4.88	169.399
1	4.9	169.558
1	4.92	169.857
1	4.94	169.923
1	4.96	170.271
1	4.98	170.603
1	5	171.099
1	5.02	171.077
1	5.04	171.608
1	5.06	171.964
1	5.08	172.617
1	5.1	173.025
1	5.12	173.25
1	5.14	173.621
1	5.16	173.475
1	5.18	173.723
1	5.2	174.201
1	5.22	174.542
1	5.24002	174.484
1	5.26	173.402
1	5.28	173.807
1	5.3	174.37
1	5.32002	174.693
1	5.34	174.79
1	5.36002	174.78
1	5.38	175.135
1	5.4	175.791
1	5.42	175.828
1	5.44	176.211
1	5.46	176.823
1	5.48002	177.108
1	5.5	177.393
1	5.52002	177.655
1	5.54	178.258
1	5.56	178.403
1	5.58	179.003
1	5.60002	179.121
1	5.62	179.558
1	5.64	179.954
1	5.66	180.424
1	5.68	180.606
1	5.7	180.966
1	5.72	180.943
1	5.74	181.311
1	5.76	182.015
1	5.78	182.247
1	5.8	182.445
1	5.82	182.615
1	5.84	183.115
1	5.86	183.415
1	5.88002	183.867
1	5.9	184.14
1	5.92002	184.315
1	5.94	184.789
1	5.96002	185.025
1	5.98	185.427
1	6.00002	185.756
1	6.02	186.313
1	6.04002	186.63
1	6.06	187.021
1	6.08	187.622
1	6.1	187.846
1	6.12	188.033
1	6.14	188.343
1	6.16002	188.637
1	6.18	188.813
1	6.20002	189.202
1	6.22	189.564
1	6.24002	190.117
1	6.26	190.318
1	6.28002	190.49
1	6.3	190.721
1	6.32002	190.728
1	6.34	191.004
1	6.36002	191.347
1	6.38	191.505
1	6.4	191.886
1	6.42	192.037
1	6.44	190.516
1	6.46	190.515
1	6.48002	190.751
1	6.5	191.235
1	6.52002	191.625
1	6.54	191.072
1	6.56	191.141
1	6.58	191.456
1	6.60002	191.598
1	6.62	191.726
1	6.64002	192.321
1	6.66	192.539
1	6.68	192.978
1	6.7	193.321
1	6.72	193.664
1	6.74	194.027
1	6.76	194.39
1	6.78	194.55
1	6.80002	194.712
1	6.82	194.729
1	6.84002	195.048
1	6.86	194.69
1	6.88002	194.92
1	6.9	195.27
1	6.92002	195.265
1	6.94	195.269
1	6.96002	195.776
1	6.98	195.917
1	7.00002	196.031
1	7.02	196.502
1	7.04002	196.594
1	7.06	196.964
1	7.08	197.175
1	7.1	197.021
1	7.12002	197.326
1	7.14	197.142
1	7.16002	196.621
1	7.18	196.711
1	7.20002	196.858
1	7.22	196.933
1	7.24002	197.265
1	7.26	197.172
1	7.28002	196.235
1	7.3	196.221
1	7.32002	196.359
1	7.34	196.228
1	7.36002	195.407
1	7.38	195.624
1	7.40002	195.01
1	7.42	193.624
1	7.44	192.67
1	7.46002	191.224
1	7.48002	190.658
1	7.50002	190.612
1	7.52002	190.819
1	7.54	190.085
1	7.56	189.954
1	7.58	189.816
1	7.60002	189.84
1	7.62	189.562
1	7.64002	188.914
1	7.66002	188.076
1	7.68002	187.404
1	7.7	186.631
1	7.72	186.035
1	7.74002	185.463
1	7.76	185.285
1	7.78	184.458
1	7.80002	183.916
1	7.82002	183.412
1	7.84002	181.892
1	7.86	181.304
1	7.88002	180.978
1	7.9	180.694
1	7.92002	180.585
1	7.94	180.171
1	7.96002	177.866
1	7.98	176.833
1	8.00002	169.934
1	8.02	159.24
1	8.04002	147.197
1	8.06	137.59
1	8.08	127.628
1	8.1	121.391
1	8.12002	101.842
1	8.14	85.3963
1	8.16002	84.687
1	8.18	83.7047
1	8.20002	78.2287
1	8.22	75.8022
1	8.24002	74.6819
1	8.26	68.4284
1	8.28002	63.6775
1	8.3	61.9317
1	8.32002	61.0239
1	8.34	58.5568
1	8.36002	53.842
1	8.38	52.331
1	8.40002	52.5936
1	8.42	51.9525
1	8.44	51.2432
1	8.46002	51.3913
1	8.48002	51.5621
1	8.50002	51.1398
1	8.52002	50.7985
1	8.54	50.5685
1	8.56002	50.0857
1	8.58	49.1445
1	8.60002	47.4869
1	8.62	47.0037
1	8.64002	47.1969
1	8.66002	47.1069
1	8.68002	46.3326
1	8.7	46.3266
1	8.72	46.104
1	8.74002	46.2092
1	8.76002	46.1994
1	8.78002	46.2918
1	8.80002	46.6145
1	8.82002	46.3168
1	8.84002	46.1809
1	8.86002	45.904
1	8.88002	45.6209
1	8.90002	45.6772
1	8.92002	45.2397
1	8.94	43.8423
1	8.96002	43.2996
1	8.98002	43.2355
1	9.00002	43.3961
1	9.02002	42.9038
1	9.04002	42.6475
1	9.06	42.7291
1	9.08002	42.8847
1	9.10002	42.7339
1	9.12002	42.7014
1	9.14	42.8048
1	9.16002	43.012
1	9.18002	42.5792
1	9.20002	42.4633
1	9.22	42.4204
1	9.24002	42.5119
1	9.26	42.4684
1	9.28002	42.497
1	9.3	42.3486
1	9.32002	42.3277
1	9.34	42.7002
1	9.36002	42.6913
1	9.38	42.5223
1	9.40002	42.8314
1	9.42	42.5476
1	9.44	42.4398
1	9.46002	41.9942
1	9.48002	41.7102
1	9.5	41.4786
1	9.52002	41.6154
1	9.54	41.5272
1	9.56002	41.5582
1	9.58	41.5245
1	9.60002	40.9156
1	9.62	40.8051
1	9.64002	40.8036
1	9.66002	40.6847
1	9.68002	40.7759
1	9.7	40.6251
1	9.72002	40.4084
1	9.74002	40.4364
1	9.76002	40.4179
1	9.78002	40.3884
1	9.80002	40.3309
1	9.82002	40.218
1	9.84002	40.1405
1	9.86002	40.2346
1	9.88002	40.2159
1	9.90002	40.2865
1	9.92002	40.3395
1	9.94002	40.296
1	9.96002	40.4814
1	9.98002	40.0806
1	10	39.8535
1	10.02	39.4833
1	10.04	39.6851
1	10.06	39.6061
1	10.08	38.2405
1	10.1	37.5932
1	10.12	37.0159
1	10.14	37.1191
1	10.16	36.8562
1	10.18	36.8958
1	10.2	37.1393
1	10.22	37.0389
1	10.24	36.6863
1	10.26	36.9662
1	10.28	36.6124
1	10.3	36.2524
1	10.32	36.2554
1	10.34	36.2333
1	10.36	36.3147
1	10.38	36.0438
1	10.4	34.9888
1	10.42	34.6803
1	10.44	34.5688
1	10.46	34.2178
1	10.48	34.4764
1	10.5	34.3736
1	10.52	34.4139
1	10.54	34.5155
1	10.56	34.3948
1	10.58	34.1543
1	10.6	34.1149
1	10.62	34.0425
1	10.64	33.8735
1	10.66	34.0684
1	10.68	33.6146
1	10.7	33.5475
1	10.72	33.7993
1	10.74	33.8068
1	10.76	33.8038
1	10.78	33.7129
1	10.8	33.1008
1	10.82	32.5723
1	10.84	32.2538
1	10.86	32.1006
1	10.88	32.2064
1	10.9	31.6887
2	0	1.06992
2	0.01994	1.70263
2	0.03992	2.52906
2	0.0599	3.5817
2	0.0799	4.90077
2	0.09992	6.15249
2	0.11992	7.26383
2	0.1399	8.48664
2	0.15992	9.49576
2	0.1799	10.4414
2	0.1999	11.5688
2	0.2199	12.7043
2	0.23992	13.8947
2	0.2599	14.9395
2	0.2799	16.1778
2	0.2999	17.4096
2	0.31994	18.3636
2	0.3399	19.4496
2	0.3599	20.7544
2	0.37994	21.7054
2	0.3999	23.0507
2	0.4199	24.151
2	0.43994	25.1932
2	0.45992	26.5126
2	0.47994	27.5714
2	0.4999	28.9474
2	0.51994	30.1658
2	0.5399	31.1406
2	0.55994	32.1477
2	0.5799	33.1416
2	0.59994	34.4967
2	0.6199	35.6629
2	0.6399	36.9277
2	0.6599	38.0087
2	0.6799	39.1886
2	0.6999	40.406
2	0.7199	41.5954
2	0.7399	42.913
2	0.7599	43.5845
2	0.7799	44.9143
2	0.79994	46.0709
2	0.8199	47.1009
2	0.83992	48.1735
2	0.8599	49.0348
2	0.87994	50.1965
2	0.8999	51.5302
2	0.91992	52.6088
2	0.93992	53.853
2	0.95994	54.6595
2	0.9799	55.8665
2	0.99994	56.7516
2	1.0199	57.8081
2	1.0399	58.6563
2	1.0599	59.7567
2	1.0799	60.8424
2	1.09992	61.6596
2	1.11992	62.4264
2	1.1399	63.5306
2	1.15994	64.6115
2	1.1799	65.3772
2	1.1999	66.7052
2	1.2199	67.3188
2	1.23994	68.3193
2	1.2599	69.3084
2	1.27994	70.4415
2	1.29994	71.363
2	1.31994	72.1376
2	1.33992	72.8615
2	1.35992	74.0566
2	1.37994	75.0964
2	1.39994	75.9279
2	1.41992	76.8333
2	1.43994	77.8502
2	1.45994	78.8996
2	1.47994	79.5457
2	1.4999	80.1376
2	1.51994	81.1711
2	1.53992	82.3522
2	1.55994	83.0773
2	1.5799	84.0429
2	1.59994	84.7767
2	1.6199	85.5927
2	1.6399	86.3497
2	1.65992	87.2157
2	1.6799	88.3518
2	1.6999	89.079
2	1.7199	89.892
2	1.73992	90.6749
2	1.7599	91.5321
2	1.7799	92.2038
2	1.79994	92.8088
2	1.81992	93.6433
2	1.8399	94.6232
2	1.8599	95.348
2	1.87994	96.237
2	1.8999	97.0462
2	1.91994	97.9549
2	1.9399	98.8302
2	1.95994	99.6623
2	1.9799	100.616
2	1.99994	101.46
2	2.0199	102.061
2	2.03994	102.667
2	2.0599	103.627
2	2.0799	104.257
2	2.09992	105.077
2	2.1199	105.823
2	2.1399	106.451
2	2.15994	107.671
2	2.1799	108.22
2	2.19994	108.964
2	2.2199	109.591
2	2.23994	110.072
2	2.2599	110.909
2	2.27994	111.539
2	2.29994	112.443
2	2.31994	113.264
2	2.3399	113.795
2	2.35994	114.716
2	2.37994	115.409
2	2.3999	115.99
2	2.41994	116.712
2	2.43994	117.587
2	2.45994	118.209
2	2.47994	119.098
2	2.49992	119.779
2	2.51994	120.331
2	2.53992	121.115
2	2.55994	121.865
2	2.5799	122.5
2	2.59994	123.373
2	2.61992	123.907
2	2.63994	124.33
2	2.65992	125.128
2	2.67994	125.777
2	2.69992	126.496
2	2.71992	127.333
2	2.73994	128.108
2	2.75994	128.724
2	2.7799	129.45
2	2.79994	129.906
2	2.81994	130.462
2	2.83994	131.193
2	2.8599	131.873
2	2.87994	132.634
2	2.8999	133.125
2	2.91994	133.85
2	2.93992	134.285
2	2.95994	135.152
2	2.97992	135.909
2	2.99994	136.52
2	3.01992	137.357
2	3.03992	137.848
2	3.0599	138.458
2	3.0799	138.796
2	3.09994	139.394
2	3.11992	140.362
2	3.1399	140.96
2	3.15994	141.191
2	3.17992	141.675
2	3.19994	142.291
2	3.2199	142.977
2	3.23994	143.755
2	3.2599	144.369
2	3.27994	145.107
2	3.29994	145.548
2	3.31994	146.289
2	3.33994	146.749
2	3.35992	147.412
2	3.37994	147.77
2	3.39994	148.604
2	3.41994	149.203
2	3.43994	149.57
2	3.45994	150.111
2	3.47994	150.663
2	3.49992	151.309
2	3.51994	152.157
2	3.53992	152.774
2	3.55994	153.406
2	3.5799	154.019
2	3.59994	154.399
2	3.6199	154.914
2	3.63994	155.449
2	3.65992	156.254
2	3.67994	156.721
2	3.69992	157.285
2	3.71994	157.931
2	3.73994	158.636
2	3.75994	159.103
2	3.77994	159.538
2	3.79994	160.289
2	3.81994	160.633
2	3.83994	160.934
2	3.8599	161.595
2	3.87994	162.07
2	3.8999	162.605
2	3.91994	163.069
2	3.93994	163.978
2	3.95994	164.195
2	3.97992	164.91
2	3.99994	165.216
2	4.01994	165.748
2	4.03994	166.464
2	4.05994	166.817
2	4.07994	167.296
2	4.09994	167.77
2	4.11994	168.26
2	4.13992	168.757
2	4.15994	169.158
2	4.17994	169.824
2	4.19994	169.937
2	4.21994	170.367
2	4.23994	170.84
2	4.2599	171.435
2	4.27994	171.799
2	4.29994	172.497
2	4.31994	172.937
2	4.33994	172.966
2	4.35994	173.526
2	4.37994	173.868
2	4.39992	174.163
2	4.41994	174.293
2	4.43994	174.548
2	4.45994	174.988
2	4.47994	175.544
2	4.49992	176.013
2	4.51994	176.052
2	4.53992	176.217
2	4.55994	176.823
2	4.5799	177.217
2	4.59994	177.318
2	4.61994	177.609
2	4.63994	177.912
2	4.65994	178.597
2	4.67994	178.924
2	4.69992	179.311
2	4.71994	180.022
2	4.73994	180.312
2	4.75994	180.656
2	4.77992	181.275
2	4.79994	181.402
2	4.81994	181.995
2	4.83994	182.522
2	4.8599	183.049
2	4.87994	183.507
2	4.8999	183.383
2	4.91994	183.834
2	4.93994	184.485
2	4.95994	185.157
2	4.97992	185.251
2	4.99994	185.351
2	5.01994	186.009
2	5.03994	186.469
2	5.05994	186.94
2	5.07994	187.302
2	5.09994	187.482
2	5.11994	187.803
2	5.13994	188.305
2	5.15994	188.586
2	5.17994	189.159
2	5.19994	189.007
2	5.21992	188.614
2	5.23994	189.15
2	5.25994	189.425
2	5.27994	189.729
2	5.29994	189.354
2	5.31996	189.232
2	5.33994	189.356
2	5.35994	189.861
2	5.37994	189.981
2	5.39994	190.171
2	5.41994	190.685
2	5.43994	191.082
2	5.45994	190.824
2	5.47994	191.189
2	5.49994	191.594
2	5.51994	191.757
2	5.53994	192.274
2	5.55994	192.772
2	5.57994	192.728
2	5.59996	193.375
2	5.61994	193.842
2	5.63994	194.022
2	5.65994	194.442
2	5.67994	194.834
2	5.69994	195.309
2	5.71994	195.813
2	5.73994	196.066
2	5.75994	196.74
2	5.77994	197.004
2	5.79994	197.032
2	5.81994	197.322
2	5.83994	197.851
2	5.85992	198.081
2	5.87994	198.321
2	5.89992	198.412
2	5.91994	198.772
2	5.93994	199.07
2	5.95994	199.643
2	5.97992	200.018
2	5.99994	200.31
2	6.01994	200.698
2	6.03994	200.858
2	6.05994	200.977
2	6.07994	201.575
2	6.09994	202.112
2	6.11994	202.598
2	6.13994	202.668
2	6.15994	202.89
2	6.17994	202.462
2	6.19994	202.579
2	6.21994	202.693
2	6.23994	203.129
2	6.25994	203.333
2	6.27994	203.782
2	6.29994	204.21
2	6.31994	204.533
2	6.33994	204.95
2	6.35994	205.13
2	6.37994	205.452
2	6.39994	204.55
2	6.41994	202.592
2	6.43994	201.951
2	6.45994	201.644
2	6.47994	202.175
2	6.49994	202.42
2	6.51994	203.109
2	6.53994	203.339
2	6.55994	203.353
2	6.57994	203.838
2	6.59998	204.487
2	6.61994	204.885
2	6.63994	205.2
2	6.65994	205.538
2	6.67994	205.381
2	6.69994	206.209
2	6.71994	206.41
2	6.73994	206.481
2	6.75994	206.739
2	6.77994	207.051
2	6.79994	207.477
2	6.81994	206.632
2	6.83994	206.016
2	6.85994	206.163
2	6.87994	205.697
2	6.89994	205.808
2	6.91994	205.824
2	6.93994	206.056
2	6.95996	206.745
2	6.97994	206.925
2	6.99994	207.242
2	7.01994	207.35
2	7.03994	207.712
2	7.05994	208.232
2	7.07994	208.006
2	7.09994	208.633
2	7.11994	208.709
2	7.13994	208.641
2	7.15996	208.868
2	7.17994	209.063
2	7.19994	209.258
2	7.21994	209.377
2	7.23994	209.409
2	7.25994	209.683
2	7.27994	209.957
2	7.29994	209.822
2	7.31996	208.992
2	7.33994	207.183
2	7.35994	206.546
2	7.37994	205.813
2	7.39994	203.716
2	7.41994	203.27
2	7.43994	202.286
2	7.45994	202.481
2	7.47994	201.891
2	7.49994	200.283
2	7.51996	199.638
2	7.53994	198.979
2	7.55994	199.151
2	7.57994	198.966
2	7.59996	198.031
2	7.61994	196.23
2	7.63994	196.077
2	7.65994	195.879
2	7.67994	194.814
2	7.69994	194.493
2	7.71994	191.483
2	7.73994	189.471
2	7.75994	189.077
2	7.77994	185.308
2	7.79994	175.078
2	7.81994	150.744
2	7.83994	137.479
2	7.85992	132.464
2	7.87994	129.768
2	7.89994	125.908
2	7.91994	117.943
2	7.93994	103.391
2	7.95998	89.8467
2	7.97994	81.4915
2	7.99994	77.5033
2	8.01994	77.3582
2	8.03994	74.8521
2	8.05994	73.7678
2	8.07994	73.8811
2	8.09994	73.6683
2	8.11996	72.7232
2	8.13994	71.1571
2	8.15998	71.0853
2	8.17994	71.0668
2	8.19998	70.4639
2	8.21994	70.4997
2	8.23998	67.4601
2	8.25994	63.3917
2	8.27998	60.7643
2	8.29996	60.3587
2	8.31996	59.9557
2	8.33994	58.6554
2	8.35994	58.0454
2	8.37994	58.133
2	8.39994	57.8916
2	8.41994	57.7509
2	8.43994	58.0218
2	8.45998	57.8615
2	8.47994	57.9026
2	8.49994	58.0501
2	8.51998	57.7032
2	8.53994	57.624
2	8.55998	56.9951
2	8.57994	57.185
2	8.59998	57.4335
2	8.61994	57.4273
2	8.63994	57.2252
2	8.65994	57.475
2	8.67994	57.5074
2	8.69994	57.5042
2	8.71994	57.2231
2	8.73994	57.1486
2	8.75994	57.1665
2	8.77994	57.3498
2	8.79998	57.2723
2	8.81994	57.3987
2	8.83994	57.0753
2	8.85992	56.993
2	8.87996	56.7859
2	8.89994	56.9436
2	8.91994	57.14
2	8.93994	57.145
2	8.95998	57.0544
2	8.97994	56.9078
2	8.99998	56.8142
2	9.01994	56.8384
2	9.03996	56.9686
2	9.05994	57.0261
2	9.07994	56.912
2	9.09994	56.7674
2	9.11994	56.8849
2	9.13994	56.5979
2	9.15998	56.5195
2	9.17994	56.3573
2	9.19996	55.9479
2	9.21994	56.0641
2	9.23998	56.0039
2	9.25994	55.9237
2	9.27994	56.0882
2	9.29994	55.7243
2	9.31996	55.7762
2	9.33994	55.7756
2	9.35994	55.491
2	9.37996	55.5214
2	9.39994	55.5351
2	9.41996	55.7646
2	9.43994	55.7231
2	9.45996	55.3411
2	9.47998	55.1825
2	9.49994	54.9888
2	9.51996	55.1152
2	9.53994	55.0103
2	9.55994	54.883
2	9.57994	54.6258
2	9.59998	54.5203
2	9.61994	54.3683
2	9.63998	54.1865
2	9.65996	53.9731
2	9.67994	53.4099
2	9.69994	52.7837
2	9.71994	52.6615
2	9.73996	52.5211
2	9.75996	52.2815
2	9.77994	51.6667
2	9.79996	51.4655
2	9.81996	51.256
2	9.83994	50.6176
2	9.85994	48.5037
2	9.87998	46.6697
2	9.89994	46.2956
2	9.91998	45.7535
2	9.93994	45.2561
2	9.95998	44.1811
2	9.97996	43.2555
2	9.99998	42.8707
2	10.0199	42.9839
2	10.04	42.5768
2	10.0599	41.439
2	10.08	41.6252
2	10.0999	41.3198
2	10.1199	40.7911
2	10.1399	39.7864
2	10.16	39.385
2	10.1799	39.2991
2	10.2	38.1777
2	10.2199	37.6725
2	10.24	37.255
2	10.2599	37.1954
2	10.28	37.26
2	10.2999	37.0258
2	10.32	37.0505
2	10.3399	37.3032
2	10.3599	37.35
2	10.38	37.0809
2	10.3999	36.8973
2	10.4199	36.3323
2	10.44	36.0772
2	10.46	35.9952
2	10.48	35.9621
2	10.4999	34.9441
2	10.52	33.9942
2	10.5399	32.7389
2	10.56	32.4511
2	10.5799	32.3229
2	10.6	32.0878
2	10.6199	31.8696
2	10.64	31.8142
3	0	1.15635
3	0.01994	1.34142
3	0.0399	2.56423
3	0.0599	3.02468
3	0.0799	4.07136
3	0.09988	5.05217
3	0.1199	5.89499
3	0.13986	6.91395
3	0.1599	7.89774
3	0.17988	8.73072
3	0.1999	9.8078
3	0.2199	10.7123
3	0.2399	11.683
3	0.25988	12.6239
3	0.2799	13.703
3	0.29988	14.367
3	0.3199	15.3994
3	0.33988	16.2917
3	0.3599	17.2558
3	0.3799	18.0578
3	0.3999	19.3033
3	0.41986	20.1371
3	0.4399	20.9469
3	0.45986	21.9569
3	0.4799	23.0909
3	0.49988	23.9382
3	0.5199	24.9327
3	0.53988	25.738
3	0.5599	26.9727
3	0.57988	27.7833
3	0.5999	28.8902
3	0.61988	29.5396
3	0.6399	30.4167
3	0.6599	31.2414
3	0.6799	32.2409
3	0.6999	33.042
3	0.7199	33.9308
3	0.7399	34.9858
3	0.7599	35.7729
3	0.77986	36.7
3	0.7999	37.587
3	0.81988	38.3615
3	0.8399	39.3748
3	0.8599	40.2659
3	0.8799	41.0328
3	0.8999	41.8589
3	0.9199	42.6692
3	0.9399	43.4334
3	0.9599	43.9096
3	0.9799	44.6511
3	0.9999	45.7589
3	1.0199	46.5811
3	1.0399	47.4952
3	1.0599	48.183
3	1.0799	48.8092
3	1.0999	49.7718
3	1.1199	50.6829
3	1.13988	51.3958
3	1.15992	52.2639
3	1.1799	53.1395
3	1.1999	53.96
3	1.2199	54.6067
3	1.2399	55.3339
3	1.2599	56.1687
3	1.2799	57.0217
3	1.2999	57.4255
3	1.3199	58.0859
3	1.3399	58.794
3	1.3599	59.5141
3	1.3799	60.2082
3	1.3999	61.0614
3	1.41986	61.7701
3	1.4399	62.1555
3	1.4599	62.8797
3	1.4799	63.8006
3	1.4999	64.3978
3	1.51992	64.9394
3	1.53988	65.6925
3	1.5599	66.5231
3	1.57988	67.1296
3	1.5999	67.9837
3	1.6199	68.4343
3	1.6399	69.1374
3	1.6599	69.7436
3	1.6799	70.4466
3	1.6999	71.0203
3	1.7199	71.639
3	1.7399	72.405
3	1.7599	73.074
3	1.77988	73.6394
3	1.7999	74.4751
3	1.8199	75.1355
3	1.8399	75.5494
3	1.8599	76.1345
3	1.8799	76.9329
3	1.8999	77.6425
3	1.9199	78.2534
3	1.9399	78.7902
3	1.9599	79.4143
3	1.9799	80.1969
3	1.9999	80.7256
3	2.0199	81.1351
3	2.0399	81.5195
3	2.0599	82.34
3	2.0799	83.0499
3	2.0999	83.8224
3	2.1199	84.3955
3	2.1399	84.7746
3	2.1599	85.4589
3	2.1799	85.9378
3	2.1999	86.673
3	2.2199	87.3034
3	2.2399	87.9015
3	2.2599	88.2895
3	2.2799	88.9518
3	2.2999	89.6614
3	2.3199	90.2872
3	2.3399	90.9059
3	2.3599	91.6447
3	2.3799	92.239
3	2.3999	92.7275
3	2.4199	93.3071
3	2.43992	94.0647
3	2.4599	94.3323
3	2.4799	95.2345
3	2.4999	95.9161
3	2.51994	96.282
3	2.5399	96.9365
3	2.5599	97.6849
3	2.5799	98.0786
3	2.5999	98.6931
3	2.6199	99.4185
3	2.6399	99.9886
3	2.6599	100.452
3	2.67992	100.921
3	2.6999	101.848
3	2.71994	102.239
3	2.7399	102.848
3	2.75994	103.476
3	2.7799	104.154
3	2.79992	104.461
3	2.8199	105.139
3	2.8399	105.933
3	2.8599	106.4
3	2.87992	106.96
3	2.8999	107.695
3	2.9199	108.161
3	2.9399	108.644
3	2.9599	109.276
3	2.9799	109.808
3	2.9999	110.25
3	3.01992	110.948
3	3.0399	111.628
3	3.0599	111.833
3	3.0799	112.522
3	3.0999	112.855
3	3.1199	113.508
3	3.1399	114.119
3	3.1599	114.694
3	3.1799	115.434
3	3.1999	115.633
3	3.2199	116.326
3	3.2399	116.995
3	3.2599	117.228
3	3.2799	118.004
3	3.2999	118.302
3	3.3199	119.088
3	3.3399	119.502
3	3.3599	119.622
3	3.3799	120.195
3	3.3999	120.593
3	3.4199	121.186
3	3.43992	121.716
3	3.4599	122.207
3	3.4799	122.798
3	3.4999	123.185
3	3.51994	123.706
3	3.5399	123.921
3	3.55992	124.482
3	3.5799	124.853
3	3.59992	125.048
3	3.6199	125.319
3	3.63992	125.93
3	3.6599	126.348
3	3.6799	126.756
3	3.6999	126.792
3	3.71994	127.376
3	3.7399	128.031
3	3.7599	128.308
3	3.7799	129.023
3	3.79992	129.428
3	3.8199	129.505
3	3.8399	129.937
3	3.8599	130.523
3	3.87994	131.069
3	3.8999	131.425
3	3.9199	131.926
3	3.9399	132.254
3	3.9599	132.772
3	3.9799	133.215
3	3.99992	133.622
3	4.01994	133.949
3	4.0399	134.455
3	4.05992	134.989
3	4.0799	135.148
3	4.0999	135.321
3	4.11994	135.836
3	4.1399	136.246
3	4.1599	136.545
3	4.1799	136.762
3	4.19994	137.301
3	4.2199	137.554
3	4.23992	137.832
3	4.2599	137.942
3	4.2799	138.708
3	4.2999	139.037
3	4.3199	139.144
3	4.3399	139.494
3	4.35992	140.001
3	4.3799	140.378
3	4.39992	140.26
3	4.4199	140.846
3	4.43994	141.138
3	4.4599	141.174
3	4.47992	141.649
3	4.4999	141.919
3	4.51994	141.152
3	4.5399	141.322
3	4.55994	141.766
3	4.5799	142.263
3	4.59992	142.624
3	4.6199	142.906
3	4.6399	143.121
3	4.6599	143.311
3	4.67994	143.344
3	4.6999	143.636
3	4.7199	143.83
3	4.7399	144.332
3	4.7599	144.932
3	4.7799	145.288
3	4.79992	145.461
3	4.8199	145.632
3	4.8399	145.34
3	4.8599	145.916
3	4.87994	146.37
3	4.8999	146.52
3	4.9199	146.767
3	4.9399	147.521
3	4.9599	147.741
3	4.9799	148.367
3	4.99992	148.707
3	5.01992	148.758
3	5.0399	149.408
3	5.0599	149.909
3	5.07992	150.296
3	5.0999	149.371
3	5.1199	149.406
3	5.1399	149.772
3	5.15994	149.944
3	5.1799	150.498
3	5.19994	150.254
3	5.2199	149.409
3	5.23992	149.629
3	5.2599	149.998
3	5.2799	150.453
3	5.2999	150.772
3	5.31992	151.198
3	5.3399	151.148
3	5.35994	151.76
3	5.3799	152.068
3	5.39994	152.386
3	5.4199	152.756
3	5.43994	153.016
3	5.4599	153.373
3	5.47994	153.299
3	5.49992	153.736
3	5.51994	153.953
3	5.5399	154.202
3	5.55994	154.26
3	5.5799	154.606
3	5.59994	154.871
3	5.6199	155.17
3	5.63994	155.678
3	5.6599	155.999
3	5.6799	156.119
3	5.6999	156.424
3	5.71994	156.417
3	5.7399	156.56
3	5.7599	157.161
3	5.7799	157.577
3	5.79994	157.973
3	5.8199	157.94
3	5.8399	158.235
3	5.8599	159.069
3	5.87994	159.138
3	5.8999	159.539
3	5.9199	159.87
3	5.93992	160.168
3	5.9599	160.565
3	5.97992	159.964
3	5.99992	160.021
3	6.01994	160.393
3	6.03994	160.697
3	6.0599	160.831
3	6.07994	161.212
3	6.0999	161.389
3	6.11994	161.643
3	6.1399	161.986
3	6.15994	162.464
3	6.1799	162.674
3	6.19992	162.695
3	6.2199	163.105
3	6.23992	163.423
3	6.2599	163.767
3	6.2799	163.897
3	6.29992	164.189
3	6.31994	164.616
3	6.3399	164.546
3	6.35994	164.847
3	6.37992	164.908
3	6.39994	163.478
3	6.4199	162.936
3	6.43994	163.398
3	6.4599	163.611
3	6.47994	163.611
3	6.4999	163.886
3	6.51994	163.883
3	6.5399	163.844
3	6.55994	163.933
3	6.5799	164.023
3	6.59994	164.367
3	6.6199	164.388
3	6.6399	164.667
3	6.65994	164.952
3	6.67994	164.882
3	6.6999	165.065
3	6.71994	165.216
3	6.7399	165.622
3	6.75994	165.791
3	6.7799	166.307
3	6.79994	166.589
3	6.8199	166.791
3	6.83994	167.033
3	6.85992	167.164
3	6.87994	167.659
3	6.8999	167.879
3	6.91994	167.95
3	6.93992	168.22
3	6.95994	168.515
3	6.9799	168.82
3	6.99994	168.903
3	7.01994	169.406
3	7.03994	169.64
3	7.05992	169.864
3	7.07994	170.111
3	7.09992	170.126
3	7.11994	170.185
3	7.1399	170.242
3	7.15994	170.185
3	7.1799	170.296
3	7.19994	170.515
3	7.2199	170.829
3	7.23994	171.059
3	7.2599	171.325
3	7.2799	171.463
3	7.2999	171.551
3	7.31994	170.183
3	7.33992	169.777
3	7.35994	169.82
3	7.37994	169.942
3	7.39994	170.212
3	7.4199	170.071
3	7.43994	170.177
3	7.4599	170.427
3	7.47994	170.605
3	7.4999	170.791
3	7.51994	169.563
3	7.53992	168.705
3	7.55994	168.187
3	7.5799	168.048
3	7.59994	167.868
3	7.6199	167.07
3	7.63992	166.802
3	7.65992	166.658
3	7.67994	165.534
3	7.69992	164.928
3	7.71994	164.673
3	7.7399	164.247
3	7.75994	164.146
3	7.7799	163.961
3	7.79994	163.771
3	7.81992	163.697
3	7.83994	162.708
3	7.85992	162.001
3	7.87994	161.325
3	7.8999	158.363
3	7.91994	157.504
3	7.93994	153.605
3	7.95994	148.013
3	7.9799	143.59
3	7.99994	135.189
3	8.01994	112.563
3	8.03994	78.1643
3	8.05994	75.1388
3	8.07994	76.1559
3	8.09992	76.1822
3	8.11994	74.8565
3	8.1399	73.831
3	8.15994	73.5661
3	8.17992	72.5373
3	8.19994	70.8826
3	8.21994	70.6457
3	8.23994	69.8041
3	8.2599	68.8456
3	8.27994	67.7846
3	8.29994	66.0358
3	8.31992	61.8247
3	8.33994	61.026
3	8.35994	60.4052
3	8.37994	60.2657
3	8.39994	60.3012
3	8.4199	60.1757
3	8.43994	60.308
3	8.4599	60.3602
3	8.47994	60.0228
3	8.49992	59.2607
3	8.51996	59.3808
3	8.5399	58.2129
3	8.55994	57.3945
3	8.57992	54.3206
3	8.59994	51.0662
3	8.61992	51.0855
3	8.63994	50.3464
3	8.65994	50.1786
3	8.67994	50.2242
3	8.6999	49.3337
3	8.71994	48.7544
3	8.7399	48.3002
3	8.75994	47.8826
3	8.7799	47.0952
3	8.79994	47.0622
3	8.81992	47.1289
3	8.83994	46.6256
3	8.85994	46.2789
3	8.87994	45.6045
3	8.8999	45.5059
3	8.91994	45.5366
3	8.93994	45.8563
3	8.95994	45.4662
3	8.97992	45.6039
3	8.99994	45.5327
3	9.01994	45.282
3	9.03994	45.0919
3	9.05994	45.1128
3	9.07994	45.0079
3	9.0999	44.981
3	9.11994	44.5718
3	9.13992	44.2401
3	9.15994	44.5659
3	9.17994	44.3894
3	9.19994	43.9215
3	9.21992	43.2289
3	9.23994	42.7726
3	9.25992	42.6287
3	9.2799	42.466
3	9.29994	41.47
3	9.31994	40.6993
3	9.33992	40.4483
3	9.35994	38.7594
3	9.37994	37.0833
3	9.39994	35.9749
3	9.4199	35.0221
3	9.43994	33.5213
3	9.4599	32.4421
3	9.47994	32.3059
3	9.49992	31.6231
3	9.51994	31.1859
3	9.53994	31.0169
3	9.55994	30.5732
3	9.57994	30.7746
3	9.59994	30.4471
3	9.61994	30.5407
3	9.63994	30.0981
3	9.65994	29.2347
3	9.67994	28.7764
3	9.69994	28.6455
3	9.71994	28.5809
3	9.73994	28.1723
3	9.75994	28.2661
3	9.7799	28.1186
3	9.79994	27.651
3	9.81994	27.2335
3	9.83994	26.8314
4	0	1.03118
4	0.01994	1.43828
4	0.0399	2.22955
4	0.05986	3.15701
4	0.0799	4.28802
4	0.09986	5.39013
4	0.1199	6.42548
4	0.13986	7.60388
4	0.1599	8.4774
4	0.17986	9.72524
4	0.1999	10.5162
4	0.21988	11.4022
4	0.2399	12.3857
4	0.2599	13.3427
4	0.2799	14.5336
4	0.29988	15.4095
4	0.3199	16.3176
4	0.33986	17.5577
4	0.3599	18.6345
4	0.3799	19.4651
4	0.3999	20.4098
4	0.41988	21.6592
4	0.4399	22.5422
4	0.45986	23.6682
4	0.4799	24.3319
4	0.49986	25.4727
4	0.5199	26.2109
4	0.53988	27.0496
4	0.5599	28.1562
4	0.57988	29.3143
4	0.5999	30.0829
4	0.61988	31.0989
4	0.63988	32.314
4	0.6599	33.1842
4	0.6799	34.1811
4	0.6999	35.094
4	0.7199	35.7955
4	0.7399	37.0434
4	0.7599	38.1744
4	0.7799	38.7892
4	0.7999	39.5471
4	0.81988	40.606
4	0.8399	41.2473
4	0.85988	42.1146
4	0.8799	42.9962
4	0.8999	43.9475
4	0.9199	44.8141
4	0.9399	45.8715
4	0.9599	46.5478
4	0.9799	47.5995
4	0.9999	48.0686
4	1.0199	49.0291
4	1.0399	49.9351
4	1.0599	50.6719
4	1.07994	51.5886
4	1.0999	52.4615
4	1.1199	53.0969
4	1.13986	54.0748
4	1.1599	54.7522
4	1.17986	55.5062
4	1.1999	56.3928
4	1.2199	57.1093
4	1.23994	57.7
4	1.25988	58.4117
4	1.2799	59.1818
4	1.2999	60.1265
4	1.3199	60.7336
4	1.33988	61.4903
4	1.3599	62.2425
4	1.3799	62.9739
4	1.3999	64.0405
4	1.41988	64.6527
4	1.4399	65.0681
4	1.45988	65.7428
4	1.4799	66.8026
4	1.49988	67.6329
4	1.5199	68.5687
4	1.5399	69.1761
4	1.5599	69.8437
4	1.5799	70.5396
4	1.5999	71.3544
4	1.61988	72.0449
4	1.6399	72.5209
4	1.6599	73.4177
4	1.6799	74.1976
4	1.6999	75.1066
4	1.7199	75.6991
4	1.7399	76.2024
4	1.7599	76.9615
4	1.7799	77.6911
4	1.7999	78.2937
4	1.8199	79.1857
4	1.8399	80.1274
4	1.85988	80.4046
4	1.87978	81.1241
4	1.89974	81.8331
4	1.91974	82.5105
4	1.93974	82.99
4	1.95974	83.7878
4	1.97974	84.4077
4	1.99974	84.9904
4	2.01974	85.6556
4	2.03974	86.3842
4	2.05974	86.9743
4	2.07976	87.5036
4	2.09974	88.3897
4	2.11974	88.5777
4	2.13974	89.5243
4	2.15978	90.4479
4	2.17974	90.8311
4	2.19976	91.4123
4	2.21974	92.2202
4	2.23976	92.5844
4	2.25974	93.3074
4	2.27974	93.989
4	2.29974	94.5097
4	2.31974	95.3111
4	2.33974	96.0731
4	2.35974	96.7583
4	2.37974	97.4297
4	2.39974	97.9552
4	2.41974	98.7202
4	2.43974	99.3833
4	2.45974	99.9222
4	2.47974	100.491
4	2.49972	101.284
4	2.51974	101.767
4	2.53974	102.187
4	2.55974	102.981
4	2.57974	103.526
4	2.59974	104.233
4	2.61974	104.987
4	2.63974	105.57
4	2.65974	106.14
4	2.67974	106.854
4	2.69974	107.222
4	2.71974	108.061
4	2.73974	108.764
4	2.75974	109.576
4	2.77974	110.087
4	2.79974	110.524
4	2.81974	111.028
4	2.83974	111.501
4	2.85972	112.196
4	2.87974	112.747
4	2.89974	113.384
4	2.91974	113.704
4	2.93974	114.161
4	2.95974	114.825
4	2.97974	115.173
4	2.99974	115.702
4	3.01974	116.419
4	3.03974	117.128
4	3.05974	117.784
4	3.07974	118.38
4	3.09974	118.749
4	3.11974	119.208
4	3.13974	120.051
4	3.15976	120.249
4	3.17972	120.728
4	3.19974	121.482
4	3.21974	121.895
4	3.23978	122.551
4	3.25974	123.142
4	3.27976	123.516
4	3.29974	123.77
4	3.31974	124.485
4	3.33974	125.06
4	3.35974	125.553
4	3.37974	126.057
4	3.39974	126.368
4	3.41974	126.884
4	3.43976	127.525
4	3.45974	128.018
4	3.47974	128.44
4	3.49974	128.897
4	3.51974	129.45
4	3.53974	129.929
4	3.55976	130.733
4	3.57974	131.256
4	3.59978	131.607
4	3.61974	132.327
4	3.63974	132.829
4	3.65974	133.313
4	3.67974	133.848
4	3.69974	134.421
4	3.71974	134.931
4	3.73974	135.051
4	3.75976	135.506
4	3.77974	136.183
4	3.79976	136.688
4	3.81974	137.128
4	3.83976	137.432
4	3.85974	137.518
4	3.87978	138.092
4	3.89974	138.395
4	3.91974	138.717
4	3.93974	139.338
4	3.95974	139.607
4	3.97974	139.882
4	3.99974	140.551
4	4.01974	140.914
4	4.03974	141.414
4	4.05974	141.515
4	4.07974	141.319
4	4.09974	141.894
4	4.11974	142.244
4	4.13974	142.407
4	4.15976	142.188
4	4.17972	142.13
4	4.19976	142.568
4	4.21974	142.892
4	4.23978	143.475
4	4.25974	143.802
4	4.27974	144.402
4	4.29974	144.831
4	4.31974	144.851
4	4.33974	145.416
4	4.35974	146.31
4	4.37974	146.65
4	4.39976	147.041
4	4.41974	147.354
4	4.43978	147.875
4	4.45974	148.206
4	4.47974	148.423
4	4.49974	148.827
4	4.51976	149.174
4	4.53974	149.524
4	4.55976	150.108
4	4.57974	150.414
4	4.59978	150.983
4	4.61974	151.45
4	4.63974	151.912
4	4.65974	152.118
4	4.67974	152.532
4	4.69974	152.912
4	4.71978	153.363
4	4.73974	153.615
4	4.75974	153.617
4	4.77974	153.914
4	4.79974	154.318
4	4.81974	154.525
4	4.83976	154.799
4	4.85974	155.137
4	4.87978	155.622
4	4.89974	156.162
4	4.91974	156.118
4	4.93974	156.502
4	4.95974	156.872
4	4.97974	157.407
4	4.99974	157.616
4	5.01974	158.033
4	5.03974	158.446
4	5.05974	158.271
4	5.07978	158.678
4	5.09974	158.799
4	5.11974	159.157
4	5.13974	159.422
4	5.15978	159.756
4	5.17974	160.024
4	5.19978	160.391
4	5.21974	160.785
4	5.23978	161.24
4	5.25974	161.486
4	5.27976	161.191
4	5.29974	160.817
4	5.31976	161.218
4	5.33974	161.593
4	5.35974	161.996
4	5.37974	161.988
4	5.39976	162.166
4	5.41974	162.925
4	5.43978	163.2
4	5.45974	163.404
4	5.47974	164.027
4	5.49974	164.314
4	5.51976	164.777
4	5.53974	164.854
4	5.55976	165.1
4	5.57974	165.117
4	5.59976	165.205
4	5.61974	165.742
4	5.63974	166.056
4	5.65974	166.111
4	5.67974	166.202
4	5.69974	166.869
4	5.71974	167.131
4	5.73976	167.543
4	5.75974	167.99
4	5.77974	168.244
4	5.79976	168.306
4	5.81974	168.178
4	5.83976	168.407
4	5.85974	168.716
4	5.87978	169.039
4	5.89974	169.417
4	5.91974	169.748
4	5.93974	169.835
4	5.95978	170.261
4	5.97974	170.548
4	5.99974	170.93
4	6.01974	171.299
4	6.03976	171.632
4	6.05974	172.093
4	6.07978	171.879
4	6.09974	171.671
4	6.11978	172.06
4	6.13974	172.337
4	6.15978	172.887
4	6.17974	173.456
4	6.19978	173.332
4	6.21974	173.776
4	6.23978	173.905
4	6.25974	174.071
4	6.27978	174.254
4	6.29974	174.469
4	6.31978	174.648
4	6.33974	174.582
4	6.35978	174.767
4	6.37976	174.908
4	6.39978	175.017
4	6.41974	174.552
4	6.43978	174.813
4	6.45974	175.208
4	6.47978	175.318
4	6.49974	175.544
4	6.51978	175.49
4	6.53974	175.792
4	6.55978	176.068
4	6.57976	176.308
4	6.59976	176.42
4	6.61974	176.766
4	6.63974	177.198
4	6.65978	177.509
4	6.67974	177.677
4	6.69976	178.089
4	6.71978	178.246
4	6.73974	178.445
4	6.75976	178.762
4	6.77974	179.155
4	6.79978	179.125
4	6.81974	179.689
4	6.83978	179.711
4	6.85974	179.899
4	6.87978	179.772
4	6.89974	179.803
4	6.91978	179.37
4	6.93976	179.28
4	6.95976	179.566
4	6.97974	179.183
4	6.99974	177.567
4	7.01974	176.545
4	7.03978	159.493
4	7.05974	145.154
4	7.07978	141.01
4	7.09974	138.76
4	7.11978	135.172
4	7.13974	131.164
4	7.15978	126.392
4	7.17974	124.737
4	7.19978	123.607
4	7.21974	117.023
4	7.23978	111.637
4	7.25974	107.261
4	7.27978	100.602
4	7.29974	97.0763
4	7.31978	93.4243
4	7.33974	89.1213
4	7.35976	88.5593
4	7.37976	88.5461
4	7.39978	87.8976
4	7.41978	86.7928
4	7.43978	85.7632
4	7.45974	79.2295
4	7.47974	77.1031
4	7.49974	76.9144
4	7.51976	76.7842
4	7.53974	76.7821
4	7.55976	76.6244
4	7.57976	74.6351
4	7.59978	73.6403
4	7.61974	73.9401
4	7.63974	73.9079
4	7.65978	74.0295
4	7.67974	73.5887
4	7.69976	73.7193
4	7.71978	74.169
4	7.73978	72.0578
4	7.75978	70.393
4	7.77974	68.9916
4	7.79978	68.6561
4	7.81976	68.1071
4	7.83978	67.5435
4	7.85974	67.1638
4	7.87978	66.7862
4	7.89976	67.0732
4	7.91978	66.7242
4	7.93978	65.73
4	7.95978	64.548
4	7.97974	62.9721
4	7.99978	62.8886
4	8.01976	63.1127
4	8.03978	62.9599
4	8.05976	62.9873
4	8.07978	63.1205
4	8.09976	62.8779
4	8.11978	62.2359
4	8.13974	61.6158
4	8.15978	61.2259
4	8.17974	61.4185
4	8.19978	60.6001
4	8.21974	58.1211
4	8.23978	56.0531
4	8.25974	53.6831
4	8.27978	52.7819
4	8.29974	53.2439
4	8.31976	53.2841
4	8.33974	52.3969
4	8.35974	52.2735
4	8.37978	51.4265
4	8.39976	51.2748
4	8.41976	51.295
4	8.43978	51.0253
4	8.45974	51.0647
4	8.47976	51.0921
4	8.49974	51.2733
4	8.51978	51.4974
[truncated: 92 more rows]
