# Supplementary material for: Brief dataset on chemical and mechanical properties of Corypha utan leaf fiber-reinforced composite with alkaline and silane treatment
Source: Data Brief. 2021 Dec 13;40:107714. doi: 10.1016/j.dib.2021.107714 (PMC8685977; doi:10.1016/j.dib.2021.107714)
Supplement: Supplementary file 4 [file mmc4.xls]

## Sheet: UniTest.TensileCond
Sample
	Temperature	27.4	C
	Humidity	58.1	%RH
	Sample name	5.A_tensile
	Lot No.	5%silane
	Preparation	vacuum bagging
	Operator
	User
	Comment 1	5% silane
	Comment 2	ASTM D638
	Additional text 1	Cutting manual
	Additional text 2
	Addi. Sample Name
	Sample shape	Plate
Machine condition
	Machine name	RTF
	Test type	Tension test
	Machine rigidity	0	mm/kgf
	Load cell rating	100000	N
	Strain input 1	Not used
	Strain input 2	The option has not been selected
	Test speed	2	mm/min
	Control method	Constant crosshead speed
	Chart mode
Inflection point
	0-Displacement	Extension
	0-Sampling interval	20	Micro m
	1-Inflection point switch 1	No
	2-Inflection point switch 2	No
	AllZone Adopt SubElongation	Extension
Analysis
	Point data1	0	mm
	Point data2	0	mm
	Point data3	0	mm
	Point data4	0	mm
	Point data5	0	mm
	Point data6	0	mm
	Point data1	0	N
	Point data2	0	N
	Point data3	0	N
	Point data4	0	N
	Point data5	0	N
	Point data6	0	N
	Elastic modulus analysis	Strain
	Elastic modulus analysis start point	0.1	%GL
	Elastic modulus analysis end point	0.3	%GL
	Elastic modulus analysis pitch	0.01	%GL
	Offset 1	0.2	%GL
	Offset 2	0.2	%GL
	Gage length	50	mm
	Distance between jaws	95	mm
	Origin of elongation	Test start point
	Initial load value	0.5	N
	Elong adjust	No
	Break point measurementSensitivity	0.5	N

## Sheet: SS-Curve
#	cross head dis (mm)	applied load (N)
1	0	-0.122191
1	0.01992	19.2311
1	0.03984	55.1807
1	0.05976	87.4309
1	0.07968	117.975
1	0.0996	147.638
1	0.1195	174.185
1	0.1394	180.446
1	0.1593	190.279
1	0.17922	207.936
1	0.19912	229.381
1	0.21904	252.39
1	0.23896	280.13
1	0.25888	310.542
1	0.2788	340.857
1	0.2987	370.855
1	0.3186	400.404
1	0.33852	429.193
1	0.35844	457.156
1	0.37836	485.04
1	0.39828	511.729
1	0.4182	538.32
1	0.43812	564.373
1	0.45804	589.967
1	0.47796	614.874
1	0.49788	639.113
1	0.5178	662.565
1	0.53772	686.128
1	0.55764	709.305
1	0.57756	731.276
1	0.59748	753.229
1	0.6174	770.512
1	0.6373	791.977
1	0.6572	813.379
1	0.6771	827.766
1	0.69704	848.235
1	0.71696	863.743
1	0.73688	882.3
1	0.7568	901.979
1	0.7767	920.097
1	0.79664	937.98
1	0.81656	955.85
1	0.83648	974.342
1	0.8564	991.166
1	0.87632	1008.4
1	0.89624	1025.52
1	0.91618	1042.65
1	0.9361	1057.77
1	0.956	1073.51
1	0.97592	1086.68
1	0.99582	1082.52
1	1.01572	1087.9
1	1.03564	1101.33
1	1.05554	1116.15
1	1.07548	1128.7
1	1.0954	1141.65
1	1.1153	1154.98
1	1.13522	1159.14
1	1.15512	1167.03
1	1.17504	1153.84
1	1.19496	1128.51
2	0	-0.143053
2	0.01992	20.1851
2	0.03984	36.7209
2	0.05976	65.0618
2	0.07968	87.6538
2	0.0996	111.757
2	0.1195	133.098
2	0.1394	152.119
2	0.1593	179.868
2	0.17924	187.991
2	0.19916	193.023
2	0.21908	208.454
2	0.239	242.683
2	0.2589	278.963
2	0.2788	315.409
2	0.2987	351.523
2	0.3186	385.831
2	0.33852	418.699
2	0.35844	451.221
2	0.37836	483.445
2	0.39828	514.535
2	0.4182	545.713
2	0.43812	576.003
2	0.45804	605.599
2	0.47796	634.879
2	0.49788	663.558
2	0.5178	691.312
2	0.53772	718.973
2	0.55764	745.819
2	0.57756	771.789
2	0.59748	797.252
2	0.6174	822.226
2	0.6373	846.317
2	0.6572	870.143
2	0.6771	893.896
2	0.69704	917.087
2	0.71696	939.885
2	0.73688	961.562
2	0.7568	982.863
2	0.7767	1003.84
2	0.79664	1024.73
2	0.81656	1044.61
2	0.83648	1063.14
2	0.8564	1082.73
2	0.87632	1101.42
2	0.89624	1119.3
2	0.91616	1137.66
2	0.93608	1155.18
2	0.956	1172.49
2	0.97592	1187.98
2	0.99584	1205.16
2	1.01576	1221.04
2	1.03568	1236.97
2	1.0556	1253.9
2	1.07552	1270.44
2	1.09544	1285.41
2	1.11536	1301.09
2	1.13528	1314.99
2	1.1552	1329.62
2	1.17512	1343.05
2	1.19504	1357.29
2	1.21496	1371.35
2	1.23488	1385.74
2	1.2548	1399.98
2	1.2747	1397.28
2	1.2946	1412.66
2	1.3145	1426
2	1.33444	1432.4
2	1.35436	1446.91
2	1.37428	1453.59
2	1.3942	1466.27
2	1.4141	1479.07
2	1.43404	1492.22
2	1.45396	1503.83
2	1.47388	1499.83
2	1.4938	1509.57
2	1.51372	1511.11
2	1.53364	1520.97
2	1.55356	1518.43
2	1.57348	1520.34
2	1.5934	1524.59
2	1.6133	1496.74
2	1.63324	1456.74
3	0	0.205639
3	0.01992	14.865
3	0.03984	28.1565
3	0.05976	38.76
3	0.07968	59.2899
3	0.0996	85.9852
3	0.1195	110.235
3	0.1394	132.114
3	0.1593	153.417
3	0.17924	172.092
3	0.19916	186.378
3	0.21908	202.525
3	0.239	222.312
3	0.2589	227.972
3	0.2788	238.339
3	0.2987	258.906
3	0.3186	287.761
3	0.33852	316.98
3	0.35844	345.78
3	0.37836	374.077
3	0.39828	401.379
3	0.4182	428.427
3	0.43812	454.621
3	0.45804	480.246
3	0.47796	505.947
3	0.49788	530.629
3	0.5178	555.475
3	0.53772	579.743
3	0.55764	604.192
3	0.57756	628.001
3	0.59748	651.724
3	0.6174	675.463
3	0.6373	698.575
3	0.6572	721.568
3	0.6771	744.291
3	0.69704	766.545
3	0.71696	788.963
3	0.73688	810.822
3	0.7568	832.216
3	0.7767	853.83
3	0.79664	875.673
3	0.81656	896.094
3	0.83648	916.75
3	0.8564	937.306
3	0.87632	957.105
3	0.89624	976.832
3	0.91616	995.553
3	0.93608	1013.95
3	0.956	1033.52
3	0.97592	1051.37
3	0.99584	1070.5
3	1.01576	1088.24
3	1.03568	1106.25
3	1.0556	1121.67
3	1.07552	1131.65
3	1.09544	1144.51
3	1.11536	1161.35
3	1.13528	1175.37
3	1.1552	1187.53
3	1.17512	1204.39
3	1.19504	1218.85
3	1.21496	1234.45
3	1.23488	1249.05
3	1.2548	1264.02
3	1.2747	1276.39
3	1.2946	1288.51
3	1.3145	1302.6
3	1.33444	1317.2
3	1.35436	1331.39
3	1.37428	1335.61
3	1.3942	1350.05
3	1.4141	1364.5
3	1.43404	1378.71
3	1.45396	1385.09
3	1.47388	1390.57
3	1.4938	1403.22
3	1.51372	1414.33
3	1.53364	1424.95
3	1.55356	1432.63
3	1.57348	1408
3	1.5934	724.081
