# Supplementary material for: Brief dataset on chemical and mechanical properties of Corypha utan leaf fiber-reinforced composite with alkaline and silane treatment
Source: Data Brief. 2021 Dec 13;40:107714. doi: 10.1016/j.dib.2021.107714 (PMC8685977; doi:10.1016/j.dib.2021.107714)
Supplement: Supplementary file 5 [file mmc5.xls]

## Sheet: UniTest.TensileCond
Sample
	Temperature	22.5	C
	Humidity	44.4	%RH
	Sample name	10.A
	Lot No.	10%silane
	Preparation	vacuum bagging
	Operator
	User
	Comment 1	10% silane
	Comment 2
	Additional text 1
	Additional text 2
	Addi. Sample Name
	Sample shape	Plate
Machine condition
	Machine name	RTF
	Test type	3-point bending test
	Machine rigidity	0	mm/kgf
	Load cell rating	100000	N
	Strain input 1	Not used
	Strain input 2	The option has not been selected
	Test speed	10	mm/min
	Control method	Constant crosshead speed
	Chart mode
Inflection point
	0-Displacement	Extension
	0-Sampling interval	20	Micro m
	1-Inflection point switch 1	No
	2-Inflection point switch 2	No
	AllZone Adopt SubElongation	Extension
Analysis
	Point data1	0	mm
	Point data2	0	mm
	Point data3	0	mm
	Point data4	0	mm
	Point data5	0	mm
	Point data6	0	mm
	Point data1	0	N
	Point data2	0	N
	Point data3	0	N
	Point data4	0	N
	Point data5	0	N
	Point data6	0	N
	Elastic modulus analysis	Strain
	Elastic modulus analysis start point	0.1	%GL
	Elastic modulus analysis end point	0.3	%GL
	Elastic modulus analysis pitch	0.01	%GL
	Offset 1	0.01	%GL
	Offset 2	0.01	%GL
	Edge span	94.4	mm
		10	mm
	Origin of elongation	Test start point
	Initial load value	0.5	N
	Elong adjust	No
	Break point measurementSensitivity	0.5	N

## Sheet: SS-Curve
#	cross head dis (mm)	applied load (N)
1	0	0.423199
1	0.0199	0.452108
1	0.03986	1.20761
1	0.05986	1.99083
1	0.07986	2.51535
1	0.09986	3.26519
1	0.11982	3.71879
1	0.13986	4.66622
1	0.15984	5.31711
1	0.17986	5.8783
1	0.19986	6.72827
1	0.21986	7.15743
1	0.23984	7.95526
1	0.25986	8.7647
1	0.27986	9.28863
1	0.29986	10.0981
1	0.31986	10.5821
1	0.33986	11.5122
1	0.35986	11.9202
1	0.37986	12.6593
1	0.39986	13.3296
1	0.41986	13.8461
1	0.43984	14.5286
1	0.45986	15.324
1	0.47986	15.7865
1	0.49986	16.5161
1	0.51986	17.4239
1	0.53986	18.1031
1	0.55986	18.6074
1	0.57986	19.3015
1	0.59986	19.9419
1	0.61986	20.7851
1	0.63986	21.2792
1	0.65986	21.7271
1	0.67986	22.2964
1	0.69986	23.0405
1	0.71986	23.689
1	0.73986	24.4869
1	0.75986	24.9321
1	0.77986	25.4477
1	0.79986	26.3513
1	0.81986	27.0287
1	0.83986	27.6421
1	0.85988	28.0396
1	0.87986	29.1131
1	0.89986	29.7971
1	0.91986	29.9753
1	0.93986	30.7055
1	0.95986	31.5898
1	0.97986	32.2082
1	0.99986	32.8635
1	1.01986	33.1979
1	1.03986	34.0324
1	1.05986	34.5733
1	1.07986	35.0025
1	1.09986	35.8003
1	1.11982	36.295
1	1.13988	37.013
1	1.15984	37.2842
1	1.17986	38.2402
1	1.19986	38.4509
1	1.2199	39.0357
1	1.23986	39.7426
1	1.25988	40.4537
1	1.27986	40.851
1	1.29986	41.4995
1	1.31986	42.1629
1	1.33988	42.9643
1	1.35986	43.3595
1	1.37988	43.8464
1	1.39986	44.6022
1	1.41986	44.8231
1	1.43984	45.5309
1	1.45986	46.1603
1	1.47986	46.7042
1	1.4999	47.2794
1	1.51986	48.116
1	1.53986	48.4396
1	1.55986	49.1475
1	1.57986	49.8913
1	1.59986	50.541
1	1.61986	51.2551
1	1.63986	51.8419
1	1.65986	52.0225
1	1.67986	52.6505
1	1.69986	53.2585
1	1.71986	53.7857
1	1.73986	54.3173
1	1.75986	54.8377
1	1.77986	55.1086
1	1.79986	55.6916
1	1.81986	56.4438
1	1.83986	56.9749
1	1.85986	57.562
1	1.87986	58.0421
1	1.89986	58.5759
1	1.91986	59.1689
1	1.93986	59.8809
1	1.95986	60.3915
1	1.97986	61.1309
1	1.99986	61.6903
1	2.01986	62.2836
1	2.03986	62.6937
1	2.05986	63.2001
1	2.07986	63.9985
1	2.09986	64.3165
1	2.11986	64.762
1	2.1399	65.5229
1	2.15986	65.9002
1	2.17986	66.479
1	2.19986	66.8864
1	2.2199	67.5689
1	2.23986	68.3738
1	2.25988	68.6251
1	2.27986	69.3761
1	2.29988	69.7465
1	2.31986	70.235
1	2.33988	70.854
1	2.35986	71.2605
1	2.3799	71.9207
1	2.39986	72.523
1	2.41988	72.8866
1	2.43986	73.3327
1	2.45988	73.896
1	2.47986	74.5063
1	2.49986	74.7609
1	2.51986	75.4234
1	2.53988	76.0722
1	2.55986	76.6268
1	2.57986	76.8998
1	2.59986	76.2126
1	2.61986	76.786
1	2.63986	77.475
1	2.65986	77.7164
1	2.67986	78.1181
1	2.6999	78.7357
1	2.71988	79.2372
1	2.73986	79.5326
1	2.75986	80.2449
1	2.7799	80.8457
1	2.79986	81.0701
1	2.8199	81.6376
1	2.83986	82.0071
1	2.8599	82.5221
1	2.87986	82.9927
1	2.89986	83.724
1	2.91986	84.0733
1	2.93986	84.6196
1	2.95986	84.9513
1	2.97986	85.5328
1	2.99986	86.0278
1	3.01986	85.4481
1	3.03986	85.486
1	3.05986	85.4008
1	3.07986	84.3046
1	3.09986	84.7531
1	3.11986	84.7972
1	3.13988	85.0947
1	3.15986	85.6603
1	3.1799	86.2066
1	3.19986	86.6382
1	3.2199	86.9511
1	3.23986	87.5555
1	3.25988	87.8178
1	3.27986	88.3441
1	3.29986	88.9911
1	3.31986	89.5171
1	3.33988	89.51
1	3.35986	90.3975
1	3.37988	90.9172
1	3.39986	89.0543
1	3.41986	86.7705
1	3.43986	87.2193
1	3.45986	87.9745
1	3.47986	88.5017
1	3.4999	88.9848
1	3.51986	89.5377
1	3.53986	89.5809
1	3.55986	90.0694
1	3.57986	90.5659
1	3.59986	91.0481
1	3.61986	91.327
1	3.63986	91.8864
1	3.65986	92.3475
1	3.67986	93.066
1	3.6999	93.5509
1	3.71988	93.7265
1	3.73986	94.3285
1	3.75986	94.7523
1	3.7799	95.2696
1	3.79986	95.7951
1	3.8199	96.1247
1	3.83986	96.3253
1	3.8599	96.6039
1	3.87986	97.2792
1	3.89988	97.3093
1	3.91986	97.768
1	3.93986	98.1453
1	3.95986	98.6201
1	3.97986	98.5873
1	3.99986	99.1932
1	4.01986	99.7174
1	4.03986	100.26
1	4.0599	100.693
1	4.07986	100.846
1	4.0999	101.446
1	4.11986	101.14
1	4.1399	101.395
1	4.15986	101.847
1	4.1799	102.141
1	4.1999	102.716
1	4.2199	102.634
1	4.23986	103.127
1	4.25988	103.709
1	4.27986	103.959
1	4.2999	104.197
1	4.31986	104.381
1	4.33988	104.927
1	4.35986	105.214
1	4.37986	105.688
1	4.39986	105.834
1	4.41986	106.253
1	4.43986	106.413
1	4.45986	106.762
1	4.47986	107.195
1	4.49988	107.46
1	4.51986	107.607
1	4.53988	107.579
1	4.55986	107.86
1	4.57988	108.187
1	4.59986	108.265
1	4.61988	108.519
1	4.63988	108.876
1	4.6599	109.03
1	4.67986	109.122
1	4.6999	109.381
1	4.7199	109.674
1	4.7399	110.011
1	4.75986	110.026
1	4.7799	110.427
1	4.79986	110.299
1	4.8199	110.534
1	4.83986	110.959
1	4.8599	111.164
1	4.87988	111.089
1	4.89988	111.066
1	4.91986	110.906
1	4.93986	110.635
1	4.95986	108.504
1	4.97986	107.647
1	4.99986	107.733
1	5.0199	107.829
1	5.03986	107.388
1	5.0599	106.276
1	5.07986	106.6
1	5.0999	106.776
1	5.11986	107.068
1	5.1399	107.235
1	5.15986	107.424
1	5.1799	107.643
1	5.1999	107.798
1	5.2199	107.687
1	5.23986	107.801
1	5.2599	105.154
1	5.2799	103.848
1	5.29988	103.533
1	5.31986	103.157
1	5.3399	102.714
1	5.35988	102.303
1	5.3799	102.077
1	5.39986	101.427
1	5.4199	100.201
1	5.43986	99.5595
1	5.45986	99.2617
1	5.47986	99.3952
1	5.4999	99.5025
1	5.51986	98.8358
1	5.5399	98.5757
1	5.55988	98.618
1	5.5799	98.6484
1	5.59988	98.753
1	5.61988	98.5026
1	5.6399	98.4749
1	5.6599	98.2267
1	5.67986	97.796
1	5.6999	96.6576
1	5.7199	94.9195
1	5.7399	91.1139
1	5.75988	82.6601
1	5.7799	78.6904
1	5.79986	77.4509
1	5.8199	76.0403
1	5.83986	73.0251
1	5.8599	69.1234
1	5.87986	66.5696
1	5.89988	65.3995
1	5.91986	65.0905
1	5.93986	64.27
1	5.95986	63.2007
1	5.97986	61.9239
1	5.99986	59.9179
1	6.01988	57.7769
1	6.03986	55.2675
1	6.0599	53.7568
1	6.07986	53.3178
1	6.0999	52.6922
1	6.11986	52.4988
1	6.1399	51.9889
1	6.15986	50.5443
1	6.1799	48.8646
1	6.19988	48.2888
1	6.2199	47.6159
1	6.23988	46.4521
1	6.2599	42.7545
1	6.27986	41.366
1	6.2999	40.9425
1	6.31986	40.856
1	6.33988	40.3187
1	6.3599	39.7089
1	6.3799	39.1147
1	6.39986	37.9693
1	6.41988	36.9975
1	6.43986	34.4279
1	6.4599	32.3676
1	6.47986	31.0935
1	6.4999	30.0147
1	6.51986	29.5733
1	6.5399	28.8813
1	6.5599	28.5144
1	6.5799	27.958
1	6.5999	27.7443
1	6.6199	27.0538
1	6.6399	26.5167
1	6.6599	26.1999
1	6.6799	25.8256
1	6.6999	25.3622
1	6.7199	25.0084
1	6.7399	23.943
1	6.75986	23.4697
1	6.7799	23.3231
1	6.79986	22.8343
1	6.8199	23.0808
1	6.8399	21.8264
1	6.8599	20.3279
1	6.87988	19.9694
1	6.89988	19.9792
1	6.91988	19.758
1	6.93988	19.4719
1	6.95986	19.623
1	6.97988	19.3563
1	6.9999	18.979
1	7.0199	18.8681
1	7.03988	18.3075
1	7.0599	18.5144
1	7.0799	18.0214
1	7.0999	17.8015
1	7.11986	17.5619
1	7.1399	17.3595
2	0	-0.0864281
2	0.02002	0.149908
2	0.03998	0.944152
2	0.06	1.65256
2	0.07998	2.4322
2	0.1	3.40884
2	0.12	3.80641
2	0.14	4.37058
2	0.15998	5.62647
2	0.18	6.27259
2	0.2	7.11541
2	0.22	8.02589
2	0.23998	8.55668
2	0.26002	9.37923
2	0.28	10.0817
2	0.3	10.8253
2	0.31998	11.7
2	0.34	12.1256
2	0.35998	12.7747
2	0.38	13.5498
2	0.4	14.5169
2	0.42	15.2426
2	0.43998	15.929
2	0.46	16.6815
2	0.47998	17.3866
2	0.5	18.1323
2	0.52	18.9057
2	0.54	19.7288
2	0.56	20.538
2	0.58	21.2568
2	0.6	21.7557
2	0.62	22.6278
2	0.64	23.4476
2	0.66	24.1104
2	0.68	24.6877
2	0.7	25.4039
2	0.72	26.1481
2	0.74	27.1092
2	0.76	27.5756
2	0.78	28.0149
2	0.8	28.8971
2	0.82	29.2997
2	0.84	30.1911
2	0.86	30.7651
2	0.88	31.4389
2	0.9	32.1831
2	0.92	32.8093
2	0.94	33.2906
2	0.96	34.2336
2	0.98	34.9464
2	1	35.5327
2	1.02	36.2059
2	1.04	37.0064
2	1.06002	37.9717
2	1.08	38.4724
2	1.1	38.9463
2	1.12	39.5146
2	1.14	40.4659
2	1.16	41.2876
2	1.18	41.8586
2	1.2	42.4558
2	1.22	42.761
2	1.24	43.4268
2	1.26002	44.1731
2	1.28	45.0001
2	1.3	45.3941
2	1.31998	46.1985
2	1.34	46.9441
2	1.35998	47.303
2	1.38	47.9542
2	1.4	48.6319
2	1.42	49.286
2	1.44	49.7477
2	1.46	50.5151
2	1.48	51.2298
2	1.5	51.8184
2	1.52	52.6117
2	1.54	53.3115
2	1.56	53.7621
2	1.58	54.087
2	1.6	54.7909
2	1.62	55.2994
2	1.64	56.0477
2	1.66	56.5481
2	1.67998	56.9263
2	1.7	57.6693
2	1.72	58.2451
2	1.74	58.7577
2	1.76	59.6342
2	1.78	60.1536
2	1.8	60.6779
2	1.82	61.3222
2	1.84	62.3236
2	1.86	62.8219
2	1.88	63.3842
2	1.9	63.7651
2	1.92	64.3367
2	1.94	64.8446
2	1.96	65.491
2	1.98	65.817
2	2	66.501
2	2.02	67.1311
2	2.04	67.9363
2	2.06	68.2636
2	2.08	68.8241
2	2.1	69.2527
2	2.12	69.8216
2	2.14	70.3775
2	2.16	71.0695
2	2.18	71.7302
2	2.2	72.0843
2	2.22	72.5665
2	2.24	73.4498
2	2.26	73.9374
2	2.28	74.49
2	2.3	75.041
2	2.32	75.5485
2	2.34	75.9515
2	2.36	76.4024
2	2.38002	77.2071
2	2.4	77.7632
2	2.42002	78.333
2	2.44	78.8728
2	2.46	79.4733
2	2.48	78.5545
2	2.5	78.373
2	2.52	78.769
2	2.54	79.3639
2	2.56	80.1251
2	2.58	80.7777
2	2.6	81.0227
2	2.62	81.3938
2	2.64	82.2697
2	2.66	82.619
2	2.68	83.1301
2	2.70002	83.4606
2	2.72	83.7693
2	2.74	82.9259
2	2.76	80.8067
2	2.78	81.3666
2	2.8	81.9958
2	2.82	82.5749
2	2.84	82.9155
2	2.86	83.432
2	2.88	84.1702
2	2.9	84.3973
2	2.92	84.7609
2	2.94	85.3099
2	2.96	85.8293
2	2.98	86.4659
2	3	86.8182
2	3.02002	87.2563
2	3.04	87.4485
2	3.06	88.2591
2	3.08	88.9032
2	3.1	89.1589
2	3.12	89.3243
2	3.14	89.8715
2	3.16	90.4055
2	3.18	91.007
2	3.2	91.4951
2	3.22	91.3118
2	3.24	90.5435
2	3.26002	89.7129
2	3.28	89.94
2	3.3	90.523
2	3.32	90.7682
2	3.34002	91.2853
2	3.36	91.9761
2	3.38002	92.2062
2	3.4	92.5904
2	3.42002	92.8163
2	3.44	93.3572
2	3.46	93.6388
2	3.48	94.1643
2	3.5	94.7654
2	3.52	94.6554
2	3.54	95.2798
2	3.56	95.9319
2	3.58002	96.3086
2	3.6	96.7526
2	3.62002	96.803
2	3.64	97.3472
2	3.66	97.7403
2	3.68	98.2356
2	3.70002	98.3757
2	3.72	98.9321
2	3.74	99.4468
2	3.76	99.786
2	3.78	95.8055
2	3.8	94.5514
2	3.82	94.6509
2	3.84	95.0709
2	3.86	95.4097
2	3.88	95.275
2	3.90002	95.3546
2	3.92002	95.447
2	3.94	95.6303
2	3.96	95.7262
2	3.98	95.9402
2	4	96.429
2	4.02	96.5467
2	4.04	96.9544
2	4.06002	96.3506
2	4.08	94.3735
2	4.1	93.5062
2	4.12	92.8932
2	4.14	92.5859
2	4.16	92.3183
2	4.18	91.6441
2	4.2	90.3042
2	4.22	87.25
2	4.24	80.9619
2	4.26	78.3879
2	4.28	77.7692
2	4.3	77.5567
2	4.32	77.1537
2	4.34002	77.1859
2	4.36	77.2342
2	4.38002	77.2479
2	4.4	77.292
2	4.42002	77.3653
2	4.44	77.2437
2	4.46	77.6383
2	4.48	77.8055
2	4.5	78.0535
2	4.52	77.6052
2	4.54	77.6192
2	4.56	77.9474
2	4.58	78.254
2	4.6	78.3247
2	4.62002	78.3837
2	4.64	78.6448
2	4.66	78.89
2	4.68	79.0215
2	4.7	79.38
2	4.72	78.8313
2	4.74	77.3933
2	4.76	75.905
2	4.78002	74.4819
2	4.8	73.8742
2	4.82	73.7416
2	4.84	72.5313
2	4.86	71.5997
2	4.88	70.5065
2	4.90002	65.9184
2	4.92002	63.9818
2	4.94	63.7729
2	4.96002	61.9728
2	4.98002	60.0857
2	5	58.2978
2	5.02002	56.5231
2	5.04	55.0499
2	5.06002	54.3457
2	5.08	54.3036
2	5.10002	53.8882
2	5.12	53.9332
2	5.14	53.7115
2	5.16	53.6519
2	5.18	53.6805
2	5.2	53.2689
2	5.22	53.029
2	5.24	52.9807
2	5.26002	53.0692
2	5.28002	52.5351
2	5.30002	51.8512
2	5.32	51.7129
2	5.34002	51.4673
2	5.36	51.6235
2	5.38002	51.5615
2	5.4	51.5883
2	5.42002	51.7519
2	5.44	52.1319
2	5.46002	51.8616
2	5.48	51.9903
2	5.50002	52.1313
2	5.52	52.4895
2	5.54	51.9889
2	5.56	50.7523
2	5.58002	50.2767
2	5.6	50.3059
2	5.62002	49.8869
2	5.64	48.217
2	5.66	46.6869
2	5.68	46.4283
2	5.7	45.8742
2	5.72	45.3723
2	5.74	44.8496
2	5.76	44.5614
2	5.78002	44.3126
2	5.8	44.1936
2	5.82	44.0351
2	5.84	44.1021
2	5.86	44.1585
2	5.88002	43.9809
2	5.90002	43.7198
2	5.92002	43.6328
2	5.94	43.7424
2	5.96	43.1935
2	5.98002	42.7786
2	6	42.6391
2	6.02	42.6102
2	6.04	42.6865
2	6.06002	42.7527
2	6.08	42.6427
2	6.10002	42.3337
2	6.12	42.4761
2	6.14	42.4275
2	6.16	42.5032
2	6.18	42.542
2	6.2	42.4344
2	6.22002	42.0598
2	6.24	41.9713
2	6.26002	42.0061
2	6.28	41.8717
2	6.30002	41.7585
2	6.32	41.9164
2	6.34002	41.7737
2	6.36	41.6708
2	6.38002	41.8467
2	6.40002	41.7543
2	6.42002	41.2202
2	6.44	41.0855
2	6.46002	40.1688
2	6.48	39.4699
2	6.5	39.303
2	6.52	38.7725
2	6.54	38.4444
2	6.56	37.5807
2	6.58	36.3987
2	6.6	35.6832
2	6.62002	35.361
2	6.64	34.8058
2	6.66	34.4174
2	6.68	34.1376
2	6.70002	32.5089
2	6.72	32.3327
2	6.74002	32.2034
2	6.76002	32.1328
2	6.78002	31.8231
2	6.80002	31.0643
2	6.82	30.2042
2	6.84002	29.6201
2	6.86002	29.2431
2	6.88	28.5081
2	6.90002	27.7786
2	6.92002	27.2475
2	6.94002	26.8308
2	6.96	26.4163
2	6.98002	26.4827
2	7	26.3409
2	7.02002	26.3936
2	7.04	25.9177
2	7.06002	25.3234
2	7.08	25.1369
2	7.1	25.2811
2	7.12002	25.034
2	7.14002	24.8761
2	7.16	25.0844
2	7.18	25.0033
2	7.2	24.7312
2	7.22002	25.127
2	7.24	25.0361
2	7.26002	24.8949
2	7.28002	25.1875
2	7.30002	24.9795
2	7.32	24.508
2	7.34002	24.396
2	7.36	24.1656
2	7.38002	23.9498
2	7.4	23.8875
2	7.42002	23.917
2	7.44	23.5922
2	7.46002	23.2155
2	7.48	23.2846
2	7.50002	23.0301
2	7.52	22.9157
2	7.54	22.811
2	7.56002	22.761
2	7.58002	22.817
2	7.6	22.8966
2	7.62002	22.8611
2	7.64	22.8817
2	7.66002	22.7961
2	7.68	22.7789
2	7.70002	22.8587
2	7.72	22.7538
2	7.74002	22.569
2	7.76002	22.7327
2	7.78002	22.5991
2	7.8	22.3092
2	7.82002	22.0812
2	7.84002	21.6791
2	7.86002	21.4738
2	7.88	21.0166
2	7.90002	20.8265
2	7.92002	20.38
2	7.94002	20.3166
2	7.96002	19.9756
2	7.98002	19.5494
2	8	18.7778
2	8.02002	17.5926
3	0	-0.0208619
3	0.02002	0.280444
3	0.03998	1.46421
3	0.05998	2.35114
3	0.08	3.00442
3	0.09998	4.04543
3	0.11998	4.90077
3	0.14	5.56388
3	0.16	6.38674
3	0.17998	7.29095
3	0.19998	7.82293
3	0.22	8.59452
3	0.23998	9.35926
3	0.26	10.1195
3	0.27998	11.1489
3	0.3	12.009
3	0.31998	12.9511
3	0.33998	13.8055
3	0.35998	14.4582
3	0.38	15.3511
3	0.39998	16.0717
3	0.41998	17.0615
3	0.44	17.7365
3	0.46	18.5755
3	0.47998	19.2901
3	0.5	20.1094
3	0.51998	21.0339
3	0.54	21.7659
3	0.55998	22.3643
3	0.58	23.5198
3	0.59998	24.2651
3	0.62	24.9574
3	0.64	25.8372
3	0.66	26.6228
3	0.67998	27.6841
3	0.7	28.7004
3	0.71998	29.4067
3	0.73998	30.3246
3	0.75998	30.9684
3	0.78	32.1015
3	0.8	32.9818
3	0.82	33.5779
3	0.83998	34.1707
3	0.86	35.2001
3	0.87998	35.82
3	0.9	36.8121
3	0.91998	37.4585
3	0.94	38.1917
3	0.96	39.0944
3	0.98	39.7238
3	1	40.3983
3	1.02	41.1097
3	1.04	42.2681
3	1.05998	42.8314
3	1.08	43.6548
3	1.1	44.2482
3	1.11998	45.2877
3	1.14	46.0855
3	1.16	46.6503
3	1.18	47.539
3	1.19998	48.1735
3	1.22	48.9815
3	1.23998	49.7918
3	1.26	50.5151
3	1.27998	51.2453
3	1.3	52.0649
3	1.31998	52.6094
3	1.34	53.4897
3	1.35998	54.3221
3	1.38	54.7444
3	1.39998	55.7282
3	1.42	56.2301
3	1.44	56.9743
3	1.45998	57.8958
3	1.47998	58.482
3	1.5	59.1698
3	1.51998	59.6431
3	1.53998	60.4895
3	1.55998	61.0763
3	1.58	61.8315
3	1.59998	62.528
3	1.62	63.2695
3	1.64	63.8024
3	1.66	64.4104
3	1.67998	65.2389
3	1.7	65.7226
3	1.71998	66.2757
3	1.74	67.0861
3	1.75998	67.8311
3	1.78	68.3685
3	1.79998	69.186
3	1.82	69.6431
3	1.83998	70.3998
3	1.86	71.1631
3	1.87998	71.7561
3	1.9	72.2384
3	1.91998	73.0487
3	1.94	73.5738
3	1.96	74.3523
3	1.98	75.069
3	2	75.4934
3	2.02	76.3026
3	2.03998	76.8417
3	2.06	77.4479
3	2.08	78.1846
3	2.1	78.6498
3	2.12	79.3776
3	2.14	80.0813
3	2.16	80.7068
3	2.17998	81.3044
3	2.19998	82.1314
3	2.22	82.4157
3	2.23998	83.0916
3	2.26	83.6743
3	2.28	84.2507
3	2.3	84.8923
3	2.32	85.3736
3	2.34	86.0963
3	2.36	86.7267
3	2.38	87.5489
3	2.4	87.8833
3	2.42	88.6385
3	2.44	89.3565
3	2.46	89.6992
3	2.47998	90.4505
3	2.5	90.8538
3	2.52	91.5306
3	2.54	91.8179
3	2.55998	92.5168
3	2.58	93.0341
3	2.6	92.9006
3	2.62	92.2837
3	2.64	91.4576
3	2.66	92.014
3	2.67998	92.4107
3	2.7	93.0893
3	2.71998	93.6889
3	2.73998	94.1643
3	2.76	94.4501
3	2.78	94.504
3	2.79998	94.6348
3	2.82	94.8265
3	2.83998	95.3203
3	2.86	95.8216
3	2.88	96.3038
3	2.9	96.8581
3	2.91998	97.5588
3	2.94	97.934
3	2.96	98.6388
3	2.98	99.1887
3	3	99.7562
3	3.02	100.419
3	3.04	100.983
3	3.05998	101.439
3	3.08	101.977
3	3.1	102.495
3	3.12	103.07
3	3.14	103.641
3	3.16	104.136
3	3.18	104.491
3	3.19998	104.497
3	3.22	104.708
3	3.23998	105.523
3	3.26	106.201
3	3.28	106.254
3	3.3	106.734
3	3.32	107.344
3	3.34	107.924
3	3.36	108.463
3	3.38	109.108
3	3.4	109.758
3	3.42	110.184
3	3.44	110.715
3	3.46	111.11
3	3.48	111.572
3	3.5	111.119
3	3.52	110.981
3	3.54	111.581
3	3.55998	111.988
3	3.58	112.441
3	3.6	113.085
3	3.62	111.374
3	3.64	110.705
3	3.66	111.379
3	3.67998	111.63
3	3.7	112.086
3	3.72	112.67
3	3.74	113.044
3	3.76	113.556
3	3.78	113.966
3	3.8	114.65
3	3.82	115.139
3	3.84	115.445
3	3.86	115.774
3	3.88	116.167
3	3.9	116.705
3	3.92	117.216
3	3.94	117.6
3	3.96	118.134
3	3.98	118.792
3	4	119.101
3	4.02	117.47
3	4.04	116.853
3	4.06	117.522
3	4.08	118.195
3	4.1	118.71
3	4.12	119.253
3	4.14	119.546
3	4.16	119.922
3	4.18	120.242
3	4.2	120.173
3	4.22	119.66
3	4.23998	120.306
3	4.26	120.749
3	4.28	121.214
3	4.3	121.622
3	4.32	120.493
3	4.34	118.971
3	4.36	119.522
3	4.38	119.674
3	4.4	120.125
3	4.42	120.39
3	4.44	120.64
3	4.46	121.175
3	4.48	121.652
3	4.5	122.32
3	4.52	122.558
3	4.54	122.861
3	4.55998	123.483
3	4.58	123.522
3	4.59998	124.119
3	4.62	124.199
3	4.64	124.601
3	4.66002	125.013
3	4.68	125.316
3	4.7	125.574
3	4.72	126.093
3	4.74	126.394
3	4.76	126.74
3	4.78	127.295
3	4.8	127.503
3	4.82	127.74
3	4.84	127.653
3	4.86	126.265
3	4.88	124.548
3	4.9	124.174
3	4.92	123.826
3	4.94002	123.657
3	4.96	124.155
3	4.98	124.44
3	5	124.447
3	5.02	124.642
3	5.04	124.935
3	5.06	125.104
3	5.08	125.53
3	5.1	125.958
3	5.12	125.856
3	5.14	126.043
3	5.16	126.088
3	5.18	124.781
3	5.2	124.056
3	5.22002	124.194
3	5.24	124.132
3	5.26	124.218
3	5.28	124.547
3	5.30002	124.731
3	5.32	125.27
3	5.34	125.417
3	5.36	125.761
3	5.38	125.781
3	5.4	124.748
3	5.42	124.109
3	5.44	123.49
3	5.46	122.421
3	5.48	121.629
3	5.50002	120.994
3	5.52	120.21
3	5.54	119.583
3	5.55998	118.887
3	5.58	118.374
3	5.59998	117.908
3	5.62	117.284
3	5.64	114.374
3	5.66002	109.789
3	5.68	104.803
3	5.7	100.013
3	5.72	93.3825
3	5.74	87.6151
3	5.76	72.703
3	5.78	64.7933
3	5.8	61.1467
3	5.82	59.5346
3	5.84	58.412
3	5.86	57.6055
3	5.88	57.1108
3	5.9	56.6867
3	5.92	55.4427
3	5.94	52.3057
3	5.96	48.4337
3	5.98	46.8827
3	6	45.5312
3	6.02	43.2146
3	6.04	40.7431
3	6.06	38.8879
3	6.08	37.0794
3	6.1	35.1652
3	6.12	33.8497
3	6.14	32.9663
3	6.16	31.948
3	6.18	30.2799
3	6.2	29.1435
3	6.22	28.0256
3	6.24	26.8195
3	6.26	25.4402
3	6.28	25.2686
3	6.30002	24.3721
3	6.32	23.0268
3	6.34	22.0234
3	6.36	21.5426
3	6.38	20.6775
3	6.4	20.2972
3	6.42	20.1687
3	6.44	19.8436
3	6.46	19.4406
4	0	0.160935
4	0.02004	0.320082
4	0.04	0.990048
4	0.06	1.79264
4	0.08	2.41462
4	0.10002	3.22257
4	0.12	3.9742
4	0.14	4.59618
4	0.16	5.29297
4	0.18002	5.95877
4	0.2	6.23683
4	0.22	6.87878
4	0.24	7.56394
4	0.26002	8.47919
4	0.28	9.08836
4	0.3	9.91866
4	0.32	10.4635
4	0.34	11.227
4	0.36	11.8102
4	0.38002	12.462
4	0.4	13.0366
4	0.42002	13.8055
4	0.44	14.4087
4	0.46002	14.9804
4	0.48	15.8205
4	0.50002	16.312
4	0.52	16.7927
4	0.54002	17.6847
4	0.56	18.3278
4	0.58002	18.9954
4	0.6	19.7399
4	0.62	20.2313
4	0.64	20.774
4	0.66	21.5695
4	0.68	22.2204
4	0.7	23.1428
4	0.72	23.6378
4	0.74002	24.3167
4	0.76	24.8758
4	0.78	25.3017
4	0.8	26.1195
4	0.82002	26.9077
4	0.84	27.4883
4	0.86002	27.7932
4	0.88	28.5558
4	0.90002	29.1292
4	0.92	29.8803
4	0.94	30.763
4	0.96	31.1812
4	0.98	31.6619
4	1	32.2287
4	1.02002	32.8763
4	1.04	33.5797
4	1.06	33.9546
4	1.08	34.5414
4	1.10002	35.153
4	1.12	35.8623
4	1.14	36.3651
4	1.16	36.8726
4	1.18002	37.5518
4	1.2	38.2128
4	1.22	38.7299
4	1.24	39.3724
4	1.26002	40.1965
4	1.28	40.6549
4	1.30002	41.3463
4	1.32	41.8267
4	1.34	42.294
4	1.36	42.9741
4	1.38002	43.5651
4	1.4	44.3284
4	1.42002	44.8168
4	1.44	45.4266
4	1.46002	45.8465
4	1.48	46.3737
4	1.50002	46.9835
4	1.52	47.6266
4	1.54002	48.0024
4	1.56	48.5398
4	1.58	49.1451
4	1.6	49.7212
4	1.62	49.8741
4	1.64	50.921
4	1.66002	51.3401
4	1.68002	51.884
4	1.7	52.3981
4	1.72	52.9974
4	1.74002	53.7618
4	1.76	54.4762
4	1.78002	54.7692
4	1.8	55.1992
4	1.82002	55.8501
4	1.84	56.2569
4	1.86002	56.8124
4	1.88002	57.6174
4	1.90002	57.9718
4	1.92	58.1098
4	1.94002	58.949
4	1.96002	59.6875
4	1.98	59.9447
4	2	60.5831
4	2.02002	61.0167
4	2.04	61.3505
4	2.06002	62.0926
4	2.08	62.6079
4	2.10002	63.2293
4	2.12	63.6489
4	2.14002	64.1538
4	2.16	64.4393
4	2.18002	65.2681
4	2.2	65.4669
4	2.22	66.2528
4	2.24	66.6184
4	2.26002	67.1466
4	2.28	67.4264
4	2.3	67.9032
4	2.32	68.685
4	2.34002	68.9752
4	2.36	69.2915
4	2.38002	69.9745
4	2.40002	70.3956
4	2.42002	71.0069
4	2.44	71.4203
4	2.46002	72.0533
4	2.48	72.5072
4	2.50002	72.8073
4	2.52002	73.1914
4	2.54002	73.9273
4	2.56	74.4646
4	2.58	75.0669
4	2.6	75.3429
4	2.62	75.6681
4	2.64	76.2403
4	2.66002	76.9585
4	2.68002	77.5474
4	2.70002	77.8392
4	2.72	78.2102
4	2.74002	78.8435
4	2.76	79.2223
4	2.78002	79.4402
4	2.8	80.0935
4	2.82002	80.632
4	2.84	81.0859
4	2.86002	81.6042
4	2.88002	81.9952
4	2.90002	82.2479
4	2.92	82.6309
4	2.94002	83.2758
4	2.96002	83.6615
4	2.98002	84.0626
4	3	84.6834
4	3.02002	85.174
4	3.04	85.6371
4	3.06002	86.0409
4	3.08	86.6006
4	3.10002	86.9755
4	3.12	87.4115
4	3.14002	87.8058
4	3.16	86.0549
4	3.18002	84.6098
4	3.2	84.9615
4	3.22002	85.2523
4	3.24002	85.5286
4	3.26002	85.9664
4	3.28002	86.3136
4	3.30002	86.6107
4	3.32002	86.9985
4	3.34002	87.4899
4	3.36002	87.8693
4	3.38002	88.3149
4	3.40002	88.4612
4	3.42002	89.268
4	3.44	89.6813
4	3.46002	90.2136
4	3.48	90.6907
4	3.50002	91.1023
4	3.52002	91.4644
4	3.54002	91.9735
4	3.56	92.4098
4	3.58002	91.6906
4	3.6	90.7107
4	3.62	90.5781
4	3.64	90.7381
4	3.66002	91.128
4	3.68002	91.7702
4	3.70002	92.0718
4	3.72	92.8669
4	3.74002	93.0169
4	3.76	93.1685
4	3.78002	93.5318
4	3.8	93.9598
4	3.82002	94.6497
4	3.84	94.9224
4	3.86002	94.9472
4	3.88002	95.5328
4	3.90002	95.7253
4	3.92	96.3619
4	3.94002	96.5026
4	3.96	97.0468
4	3.98002	97.6446
4	4	97.9921
4	4.02002	98.0645
4	4.04002	98.32
4	4.06002	98.8296
4	4.08	99.0507
4	4.10002	99.5344
4	4.12	97.2918
4	4.14002	95.7825
4	4.16	96.111
4	4.18002	96.4874
4	4.20002	96.8721
4	4.22002	97.1386
4	4.24002	97.4095
4	4.26002	97.8577
4	4.28002	98.2797
4	4.30002	98.5995
4	4.32002	99.0001
4	4.34002	99.38
4	4.36002	99.732
4	4.38002	100.313
4	4.40002	100.342
4	4.42002	100.912
4	4.44	101.008
4	4.46002	101.4
4	4.48	101.913
4	4.50002	102.346
4	4.52002	102.84
4	4.54002	103.206
4	4.56	103.36
4	4.58002	103.793
4	4.6	103.723
4	4.62002	104.204
4	4.64	104.568
4	4.66002	104.813
4	4.68002	105.101
4	4.70002	105.294
4	4.72002	105.778
4	4.74002	106.058
4	4.76002	106.397
4	4.78002	106.712
4	4.8	107.091
4	4.82002	107.355
4	4.84002	107.618
4	4.86004	107.79
4	4.88002	107.788
4	4.90006	108.411
4	4.92002	108.554
4	4.94002	108.604
4	4.96002	109.037
4	4.98002	108.926
4	5.00002	109.351
4	5.02002	109.388
4	5.04002	109.489
4	5.06002	109.636
4	5.08	109.692
4	5.10002	110.007
4	5.12	110.237
4	5.14002	110.319
4	5.16002	110.457
4	5.18002	110.513
4	5.20002	110.466
4	5.22002	110.273
4	5.24002	109.915
4	5.26002	108.586
4	5.28002	107.749
4	5.30002	107.2
4	5.32002	106.567
4	5.34002	100.438
4	5.36002	95.8839
4	5.38002	95.0214
4	5.40002	92.8243
4	5.42002	77.3659
4	5.44	65.2049
4	5.46002	57.4922
4	5.48	49.8463
4	5.50002	48.9442
4	5.52002	48.5231
4	5.54002	48.2948
4	5.56	48.1252
4	5.58002	48.0203
4	5.60002	47.7494
4	5.62002	47.941
4	5.64002	48.0078
4	5.66002	47.5727
4	5.68002	47.4383
4	5.70002	47.2374
4	5.72002	47.2472
4	5.74002	47.2487
4	5.76002	47.4138
4	5.78002	47.3483
4	5.80002	46.7102
4	5.82004	46.4303
4	5.84002	46.2491
4	5.86002	46.3722
4	5.88002	46.1833
4	5.90002	46.2161
4	5.92002	45.9082
4	5.94002	45.2478
4	5.96002	44.9119
4	5.98002	44.8264
4	6.00002	44.2756
4	6.02002	43.6244
4	6.04002	42.8784
4	6.06002	41.3964
4	6.08002	39.5462
4	6.10002	38.9242
4	6.12002	38.9147
4	6.14002	37.2773
4	6.16002	36.3177
4	6.18002	35.9407
4	6.20002	35.7902
4	6.22002	35.9269
4	6.24002	35.7022
4	6.26002	34.8013
4	6.28002	34.0175
4	6.30002	34.0428
4	6.32002	33.892
4	6.34002	33.5907
4	6.36002	33.4351
4	6.38002	33.1607
4	6.40002	32.7643
4	6.42002	32.6048
4	6.44002	32.2746
4	6.46002	32.0687
4	6.48002	31.6374
4	6.50002	30.8968
4	6.52002	30.3541
4	6.54002	30.4805
4	6.56002	29.8299
4	6.58002	29.441
4	6.60002	28.8634
4	6.62002	28.529
4	6.64002	28.0677
4	6.66002	26.5391
4	6.68002	26.1001
4	6.70002	26.1224
4	6.72002	25.6802
4	6.74002	25.2081
4	6.76002	25.2355
4	6.78002	25.1264
4	6.8	25.1914
4	6.8199	25.4045
4	6.83986	25.293
4	6.85986	25.1223
4	6.87986	24.8135
4	6.89986	24.8552
4	6.91986	24.7819
4	6.93986	24.4311
4	6.95986	24.3259
4	6.97986	24.2517
4	6.99986	24.0041
4	7.01986	23.1454
4	7.03986	22.3378
4	7.05986	20.982
4	7.07984	18.6771
5	0	-0.00596056
5	0.01998	0.242893
5	0.03998	0.883056
5	0.05996	1.47315
5	0.07998	2.16905
5	0.09998	2.86166
5	0.11996	3.45593
5	0.13998	4.23348
5	0.15998	4.95978
5	0.17998	5.4861
5	0.19998	6.19689
5	0.21994	6.83109
5	0.23998	7.48139
5	0.25994	7.95317
5	0.27998	8.57307
5	0.29998	9.33632
5	0.31998	9.93237
5	0.33994	10.754
5	0.35994	11.1987
5	0.37998	11.8129
5	0.39994	12.3303
5	0.41996	13.0274
5	0.43994	13.6911
5	0.45998	14.2556
5	0.47998	15.1625
5	0.49998	15.4894
5	0.51998	16.2705
5	0.53996	16.9593
5	0.55996	17.2507
5	0.57994	17.8921
5	0.59998	18.5615
5	0.61996	19.3036
5	0.63998	19.7563
5	0.65998	20.4072
5	0.67998	20.912
5	0.69996	21.396
5	0.71994	22.1092
5	0.73998	22.8137
5	0.75994	23.3997
5	0.77998	24.2487
5	0.79998	24.7271
5	0.81998	25.2239
5	0.83996	25.8491
5	0.85994	26.4887
5	0.87998	27.0404
5	0.89996	27.5118
5	0.91998	28.1693
5	0.93994	28.5511
5	0.95998	29.2362
5	0.97998	29.7476
5	0.99998	30.4438
5	1.01998	31.1353
5	1.03998	31.5522
5	1.05996	32.0115
5	1.07998	32.5354
5	1.09998	33.2828
5	1.11998	33.9272
5	1.13998	34.7336
5	1.15998	35.0448
5	1.17998	35.6203
5	1.19998	36.0548
5	1.21994	36.3889
5	1.23998	36.8338
5	1.25996	37.8638
5	1.27998	38.3043
5	1.29998	38.628
5	1.31998	39.1716
5	1.33998	39.9381
5	1.35996	40.6051
5	1.37998	41.0489
5	1.39998	41.1976
5	1.41998	41.8407
5	1.43998	42.3041
5	1.45998	42.9044
5	1.47998	43.299
5	1.49998	44.0482
5	1.51998	44.4947
5	1.53996	45.1584
5	1.55998	45.4799
5	1.57996	45.9866
5	1.59998	46.4217
5	1.61996	46.8118
5	1.63998	47.4493
5	1.65998	47.9956
5	1.67998	48.3559
5	1.69998	48.8086
5	1.71996	49.3099
5	1.73998	49.5969
5	1.75994	50.4141
5	1.77998	50.9094
5	1.79998	51.3892
5	1.81996	51.782
5	1.83998	52.2899
5	1.85994	52.7858
5	1.87998	53.2504
5	1.89994	53.9165
5	1.91998	54.2992
5	1.93998	54.6425
5	1.95998	55.3813
5	1.97998	56.1073
5	1.99998	56.4629
5	2.01998	57.0345
5	2.03998	57.4028
5	2.05998	57.9235
5	2.07998	58.307
5	2.09998	58.8304
5	2.11998	59.5129
5	2.13998	59.7805
5	2.15998	59.9876
5	2.17998	60.418
5	2.19998	60.9547
5	2.21998	61.5168
5	2.23998	61.7666
5	2.25996	62.4556
5	2.27998	62.9089
5	2.29998	63.2749
5	2.31998	63.9064
5	2.33998	64.4867
5	2.35998	64.6917
5	2.37998	65.055
5	2.39998	65.502
5	2.41998	66.1419
5	2.43998	66.6119
5	2.45998	66.9531
5	2.47998	67.4735
5	2.49998	67.815
5	2.51998	68.1771
5	2.53998	68.5255
5	2.55998	68.9609
5	2.57996	69.6345
5	2.59998	69.7865
5	2.61998	70.1697
5	2.63998	70.8186
5	2.65998	71.0269
5	2.67998	71.6053
5	2.69998	72.0566
5	2.71996	72.5397
5	2.73998	72.7858
5	2.75996	73.2308
5	2.77998	73.7619
5	2.79998	74.0784
5	2.81998	74.8136
5	2.83998	75.0708
5	2.85996	75.4216
5	2.87998	75.584
5	2.89998	76.054
5	2.91998	76.0805
5	2.93998	76.8381
5	2.96	77.1943
5	2.97998	77.7915
5	2.99998	78.4823
5	3.01998	78.6272
5	3.03998	78.9118
5	3.05998	79.4357
5	3.07998	79.8929
5	3.09998	80.0857
5	3.11998	80.314
5	3.13998	80.6204
5	3.15998	81.212
5	3.17998	81.4784
5	3.19998	82.005
5	3.21996	82.4869
5	3.23998	82.3475
5	3.25994	82.866
5	3.27998	83.5095
5	3.29998	83.5938
5	3.31998	84.2799
5	3.33998	84.6318
5	3.35998	84.9877
5	3.37998	85.382
5	3.39998	85.8505
5	3.41998	86.2048
5	3.43998	86.3771
5	3.45998	87.0253
5	3.47998	87.4682
5	3.49998	87.8297
5	3.51998	88.2991
5	3.53998	88.5739
5	3.55998	89.2462
5	3.57998	89.338
5	3.59998	89.7749
5	3.61998	90.1489
5	3.63998	90.2956
5	3.65998	90.8433
5	3.67998	91.0904
5	3.69998	91.6763
5	3.71998	91.8954
5	3.73998	92.0915
5	3.75996	92.3314
5	3.77998	92.7763
5	3.79998	93.0806
5	3.81998	93.0785
5	3.83998	93.407
5	3.85996	93.8653
5	3.88	94.3568
5	3.89998	94.5231
5	3.91998	94.8795
5	3.93998	95.3641
5	3.96	95.3605
5	3.97998	95.8258
5	3.99998	95.9843
5	4.01998	95.6222
5	4.03998	96.1128
5	4.05998	96.1581
5	4.07998	96.4817
5	4.09998	96.9252
5	4.11998	97.2414
5	4.13998	97.2912
5	4.15998	97.8497
5	4.17998	98.047
5	4.19998	98.6052
5	4.21998	99.0251
5	4.23998	99.1217
5	4.25998	99.4411
5	4.27998	99.8968
5	4.29998	100.039
5	4.31998	100.175
5	4.33998	100.361
5	4.35998	100.684
5	4.37998	101.058
5	4.39998	101.458
5	4.41998	101.88
5	4.43998	102.091
5	4.45998	102.688
5	4.47998	102.878
5	4.49998	103.363
5	4.51998	103.361
5	4.53998	103.707
5	4.55998	104.088
5	4.57998	104.687
5	4.6	104.97
5	4.61998	105.158
5	4.63998	105.723
5	4.65998	105.862
5	4.67998	106.256
5	4.69998	106.56
5	4.71998	106.954
5	4.73998	107.045
5	4.75998	107.611
5	4.77998	107.891
5	4.79998	108.081
5	4.81998	108.817
5	4.83998	108.858
5	4.85998	109.196
5	4.87998	109.236
5	4.89998	109.609
5	4.91998	109.671
5	4.93998	110.125
5	4.95998	110.751
5	4.97998	111.107
5	4.99998	111.364
5	5.01998	111.126
5	5.03998	110.836
5	5.05998	111.302
5	5.07998	111.469
5	5.09998	111.644
5	5.11998	112.186
5	5.13998	111.426
5	5.15998	111.27
5	5.17998	111.785
5	5.19998	111.988
5	5.21996	111.977
5	5.23998	112.036
5	5.25998	111.819
5	5.27998	112.213
5	5.29998	112.279
5	5.32	112.446
5	5.33998	112.585
5	5.35998	113.143
5	5.37998	113.022
5	5.39998	113.217
5	5.41998	113.427
5	5.43998	113.814
5	5.45998	113.886
5	5.48	114.5
5	5.49998	114.58
5	5.51998	114.766
5	5.53998	114.882
5	5.55998	115.271
5	5.57998	115.558
5	5.6	115.947
5	5.61998	116.365
5	5.63998	116.791
5	5.65998	116.417
5	5.67998	116.647
5	5.69998	117.052
5	5.71998	116.629
5	5.73998	116.28
5	5.75998	116.096
5	5.77998	116.189
5	5.79998	116.428
5	5.81998	116.732
5	5.83998	117.03
5	5.85998	117.566
5	5.87998	117.703
5	5.89998	118.031
5	5.91998	118.153
5	5.93998	118.739
5	5.96	118.876
5	5.97998	119.099
5	5.99998	119.492
5	6.01998	119.928
5	6.03998	119.877
5	6.05998	120.087
5	6.07998	120.538
5	6.09998	121.1
5	6.11998	121.277
5	6.13998	121.495
5	6.15998	121.796
5	6.17998	122.324
5	6.19998	122.444
5	6.21998	122.598
5	6.24	123.018
5	6.25998	123.223
5	6.27998	123.597
5	6.29998	123.571
5	6.32	124.054
5	6.33998	124.272
5	6.35998	124.047
5	6.37998	123.949
5	6.39998	124.184
5	6.41998	124.183
5	6.43998	124.196
5	6.46	124.319
5	6.47998	124.139
5	6.49998	124.589
5	6.51998	124.866
5	6.53998	124.721
5	6.55998	124.779
5	6.57998	125.023
5	6.59998	125.176
5	6.61998	125.043
5	6.63998	124.795
5	6.65998	124.713
5	6.67998	124.135
5	6.69998	123.889
5	6.71998	123.741
5	6.73998	123.769
5	6.75998	123.799
5	6.77998	122.744
5	6.8	122.54
5	6.81998	122.373
5	6.83998	122.247
5	6.85998	120.053
5	6.87998	117.572
5	6.89998	115.769
5	6.92	113.837
5	6.93998	112.22
5	6.96	109.921
5	6.97998	107.955
5	6.99998	103.173
5	7.01998	67.9909
5	7.03998	35.8688
5	7.05998	27.9613
5	7.07998	23.7144
