# Supplementary material for: Brief dataset on chemical and mechanical properties of Corypha utan leaf fiber-reinforced composite with alkaline and silane treatment
Source: Data Brief. 2021 Dec 13;40:107714. doi: 10.1016/j.dib.2021.107714 (PMC8685977; doi:10.1016/j.dib.2021.107714)
Supplement: Supplementary file 6 [file mmc6.xls]

## Sheet: UniTest.TensileCond
Sample
	Temperature	26.8	C
	Humidity	50.9	%RH
	Sample name	10.A_tensile
	Lot No.	10% silane
	Preparation	vacuum bagging
	Operator
	User
	Comment 1	10% silane
	Comment 2	ASTM D638
	Additional text 1	Cutting manual
	Additional text 2
	Addi. Sample Name
	Sample shape	Plate
Machine condition
	Machine name	RTF
	Test type	Tension test
	Machine rigidity	0	mm/kgf
	Load cell rating	100000	N
	Strain input 1	Not used
	Strain input 2	The option has not been selected
	Test speed	2	mm/min
	Control method	Constant crosshead speed
	Chart mode
Inflection point
	0-Displacement	Extension
	0-Sampling interval	20	Micro m
	1-Inflection point switch 1	No
	2-Inflection point switch 2	No
	AllZone Adopt SubElongation	Extension
Analysis
	Point data1	0	mm
	Point data2	0	mm
	Point data3	0	mm
	Point data4	0	mm
	Point data5	0	mm
	Point data6	0	mm
	Point data1	0	N
	Point data2	0	N
	Point data3	0	N
	Point data4	0	N
	Point data5	0	N
	Point data6	0	N
	Elastic modulus analysis	Strain
	Elastic modulus analysis start point	0.1	%GL
	Elastic modulus analysis end point	0.3	%GL
	Elastic modulus analysis pitch	0.01	%GL
	Offset 1	0.2	%GL
	Offset 2	0.2	%GL
	Gage length	50	mm
	Distance between jaws	95	mm
	Origin of elongation	Test start point
	Initial load value	0.5	N
	Elong adjust	No
	Break point measurementSensitivity	0.5	N

## Sheet: SS-Curve
#	cross head dis (mm)	applied load (N)
1	0	0.274186
1	0.01992	23.1574
1	0.03984	66.4393
1	0.05976	96.2052
1	0.07968	120.193
1	0.0996	149.992
1	0.1195	183.648
1	0.1394	220.543
1	0.1593	241.144
1	0.17924	244.385
1	0.19916	257.006
1	0.21908	276.949
1	0.239	310.928
1	0.2589	351.685
1	0.2788	391.329
1	0.2987	431.25
1	0.3186	470.694
1	0.33852	508.851
1	0.35844	546.057
1	0.37836	582.882
1	0.39828	620.021
1	0.4182	656.51
1	0.43812	693.116
1	0.45804	729.008
1	0.47796	764.569
1	0.49788	799.657
1	0.5178	834.27
1	0.53772	868.368
1	0.55764	901.888
1	0.57756	934.881
1	0.59748	967.393
1	0.6174	999.565
1	0.6373	1031.4
1	0.6572	1062.57
1	0.6771	1093.37
1	0.69704	1124.16
1	0.71696	1154.26
1	0.73688	1183.75
1	0.7568	1212.74
1	0.7767	1241.27
1	0.79664	1269.29
1	0.81656	1297.17
1	0.83648	1324.9
1	0.8564	1351.99
1	0.87632	1378.49
1	0.89624	1383.47
1	0.91616	1398.61
1	0.93608	1419.63
1	0.956	1439.03
1	0.97592	1462.53
1	0.99584	1484.72
1	1.01576	1483.26
1	1.03568	1491.36
1	1.0556	1500.3
1	1.07552	1518.23
1	1.09544	1528.25
1	1.11536	1540.89
1	1.13526	1296.92
2	0	-0.655661
2	0.01992	25.3777
2	0.03984	67.8943
2	0.05976	102.691
2	0.07968	127.433
2	0.0996	132.479
2	0.1195	151.39
2	0.1394	168.954
2	0.1593	214.424
2	0.17924	260.552
2	0.19916	306.545
2	0.21908	352.67
2	0.239	398.036
2	0.2589	442.858
2	0.2788	486.86
2	0.2987	530.75
2	0.3186	573.521
2	0.33852	615.548
2	0.35844	656.912
2	0.37836	697.603
2	0.39828	737.506
2	0.4182	776.989
2	0.43812	815.71
2	0.45804	853.777
2	0.47796	891.393
2	0.49788	927.997
2	0.5178	963.731
2	0.53772	999.18
2	0.55764	1033.8
2	0.57756	1068.13
2	0.59748	1101.86
2	0.6174	1134.57
2	0.6373	1167.68
2	0.6572	1199.41
2	0.6771	1231.04
2	0.69704	1262.01
2	0.71696	1292.83
2	0.73688	1323.12
2	0.7568	1352.98
2	0.7767	1382.44
2	0.79664	1410.55
2	0.81656	1439.06
2	0.83648	1465.04
2	0.8564	1471.01
2	0.87632	1482
2	0.89624	1507.29
2	0.91616	1527.89
2	0.93608	1547.96
2	0.956	1571.74
2	0.97592	1530.94
2	0.99584	1551.06
2	1.01576	1575.71
2	1.03568	1597.77
2	1.0556	1614.58
2	1.07552	1626.51
2	1.09544	1645.2
2	1.11536	1648.37
2	1.13528	1645.95
2	1.1552	1620.29
2	1.17512	1641.64
2	1.19504	1601.5
2	1.21496	1619.35
2	1.23488	1639.98
2	1.2548	1658.64
2	1.2747	1666.96
2	1.2946	1680.51
2	1.3145	1675.18
2	1.33444	1670.57
2	1.35436	1659.78
3	0	-0.42916
3	0.01992	14.6415
3	0.03984	43.006
3	0.05976	78.1319
3	0.07968	105.146
3	0.0996	129.042
3	0.1195	146.439
3	0.1394	150.937
3	0.1593	161.498
3	0.17924	177.023
3	0.19916	201.169
3	0.21908	236.23
3	0.239	275.931
3	0.2589	315.366
3	0.2788	354.368
3	0.2987	392.171
3	0.3186	429.294
3	0.33852	467.169
3	0.35844	504.423
3	0.37836	541.275
3	0.39828	577.847
3	0.4182	614.028
3	0.43812	650.103
3	0.45804	684.682
3	0.47796	719.632
3	0.49788	753.793
3	0.5178	787.004
3	0.53772	819.616
3	0.55764	851.978
3	0.57756	883.367
3	0.59748	913.87
3	0.6174	944.779
3	0.6373	974.343
3	0.6572	1004.02
3	0.6771	1033.02
3	0.69704	1061.13
3	0.71696	1089.81
3	0.73688	1118
3	0.7568	1145.18
3	0.7767	1171.67
3	0.79664	1198.06
3	0.81656	1224.26
3	0.83648	1249.79
3	0.8564	1266.67
3	0.87632	1281.17
3	0.89624	1300.71
3	0.91616	1323.33
3	0.93608	1346.62
3	0.956	1331.16
3	0.97592	1348.51
3	0.99584	1371.07
3	1.01576	1366.82
3	1.03568	1383.55
3	1.0556	1389.75
3	1.07552	1406.74
3	1.09544	1423.13
3	1.11536	1423.78
3	1.13528	1407.46
3	1.1552	1410.04
3	1.17512	1378.05
4	0	-0.336771
4	0.01992	17.4272
4	0.03984	50.5354
4	0.05976	81.6864
4	0.07968	106.433
4	0.0996	133.625
4	0.1195	152.502
4	0.1394	155.717
4	0.1593	161.496
4	0.17924	177.977
4	0.19916	201.706
4	0.21908	229.7
4	0.239	262.1
4	0.2589	297.217
4	0.2788	331.435
4	0.2987	365.222
4	0.3186	398.124
4	0.33852	430.376
4	0.35844	462.345
4	0.37836	493.287
4	0.39828	522.849
4	0.4182	552.468
4	0.43812	581.658
4	0.45804	609.737
4	0.47796	637.56
4	0.49788	664.327
4	0.5178	690.909
4	0.53772	717.225
4	0.55764	742.516
4	0.57756	767.135
4	0.59748	791.665
4	0.6174	815.735
4	0.6373	839.193
4	0.6572	862.565
4	0.6771	885.208
4	0.69704	907.871
4	0.71696	930.043
4	0.73688	951.793
4	0.7568	972.821
4	0.7767	993.949
4	0.79664	1013.71
4	0.81656	1032.41
4	0.83648	1052.23
4	0.8564	1071.84
4	0.87632	1091.01
4	0.89624	1109.24
4	0.91616	1127.46
4	0.93608	1146.15
4	0.956	1164.14
4	0.97592	1181.74
4	0.99584	1198.99
4	1.01576	1215.51
4	1.03568	1231.67
4	1.0556	1248.45
4	1.07552	1265.12
4	1.09544	1281.55
4	1.11536	1297.26
4	1.13528	1278.52
4	1.1552	1294.92
4	1.17512	1306.05
4	1.19504	1317.82
4	1.21496	1333.26
4	1.23488	1341.95
4	1.2548	1273.59
5	0	-0.303988
5	0.01992	19.4988
5	0.03984	56.2295
5	0.05976	88.3441
5	0.07968	114.704
5	0.0996	142.229
5	0.1195	150.424
5	0.1394	157.946
5	0.1593	178.463
5	0.17924	195.466
5	0.19916	221.067
5	0.21908	251.995
5	0.239	287.13
5	0.2589	322.787
5	0.2788	357.509
5	0.2987	392.081
5	0.3186	425.551
5	0.33852	458.47
5	0.35844	490.214
5	0.37836	521.569
5	0.39828	552.006
5	0.4182	581.904
5	0.43812	611.137
5	0.45804	639.936
5	0.47796	667.504
5	0.49788	695.147
5	0.5178	721.456
5	0.53772	747.413
5	0.55764	772.936
5	0.57756	797.985
5	0.59748	821.775
5	0.6174	845.852
5	0.6373	869.883
5	0.6572	892.623
5	0.6771	914.791
5	0.69704	937.26
5	0.71696	959.125
5	0.73688	980.274
5	0.7568	1000.44
5	0.7767	1020.15
5	0.79664	1040.3
5	0.81656	1060.03
5	0.83648	1079.97
5	0.8564	1099.09
5	0.87632	1118.2
5	0.89624	1137.1
5	0.91616	1155.71
5	0.93608	1173.02
5	0.956	1190.37
5	0.97592	1208.3
5	0.99584	1224.62
5	1.01576	1241.81
5	1.03568	1258.85
5	1.0556	1275.89
5	1.07552	1292.82
5	1.09544	1308.96
5	1.11536	1324.65
5	1.13528	1340.55
5	1.1552	1353.71
5	1.17512	1364.65
5	1.19504	1376.76
5	1.21496	1391.62
5	1.23488	1405.53
5	1.2548	1419.68
5	1.2747	1433.2
5	1.2946	1443.23
5	1.3145	1450.8
5	1.33444	1463.87
5	1.35436	1477.75
5	1.37428	1491.66
5	1.3942	1504.08
5	1.4141	1512.19
5	1.43404	1524.27
5	1.45396	1535.73
5	1.47388	1541.82
5	1.4938	1552.55
5	1.51372	1552.99
5	1.53364	1549.25
5	1.55356	1460.93
6	0	-0.226501
6	0.01992	16.8651
6	0.03984	47.193
6	0.05976	73.3184
6	0.07968	96.9159
6	0.0996	119.818
6	0.1195	136.359
6	0.1394	139.63
6	0.1593	154.709
6	0.17924	173.49
6	0.19916	190.779
6	0.21908	213.397
6	0.239	240.29
6	0.2589	269.298
6	0.2788	299.014
6	0.2987	328.856
6	0.3186	357.702
6	0.33852	385.875
6	0.35842	413.546
6	0.37832	440.061
6	0.39822	465.515
6	0.41816	490.723
6	0.43808	515.234
6	0.458	539.354
6	0.4779	562.183
6	0.49784	584.567
6	0.51778	606.661
6	0.53768	628.512
6	0.5576	650.379
6	0.5775	670.179
6	0.59744	687.848
6	0.61736	706.518
6	0.63728	726.133
6	0.6572	744.882
6	0.6771	763.723
6	0.69704	782.011
6	0.71696	799.547
6	0.73688	815.507
6	0.75678	826.848
6	0.77668	841.884
6	0.7966	853.324
6	0.8165	860.99
6	0.8364	867.831
6	0.8563	883.931
6	0.87624	899.37
6	0.89618	914.792
6	0.9161	929.754
6	0.936	939.048
6	0.9559	951.738
6	0.97584	967.091
6	0.99578	981.255
6	1.01568	994.756
6	1.03562	1007.01
6	1.05554	1007
6	1.07546	841.5
