# Supplementary material for: Brief dataset on chemical and mechanical properties of Corypha utan leaf fiber-reinforced composite with alkaline and silane treatment
Source: Data Brief. 2021 Dec 13;40:107714. doi: 10.1016/j.dib.2021.107714 (PMC8685977; doi:10.1016/j.dib.2021.107714)
Supplement: Supplementary file 7 [file mmc7.txt]

##YUNITS=%T
393.478464 25.492595 
401.193728 24.014541 
408.908992 23.455356 
416.624256 22.698174 
424.339520 21.802286 
432.054784 21.120485 
439.770048 20.571829 
447.485312 20.106447 
455.200576 19.882119 
462.915840 19.295512 
470.631104 18.615724 
478.346368 18.709093 
486.061632 19.005461 
493.776896 19.115822 
501.492160 19.009525 
509.207424 18.594364 
516.922688 17.889126 
524.637952 17.791092 
532.353216 17.869442 
540.068480 17.925584 
547.783744 17.994575 
555.499008 17.840830 
563.214272 17.703057 
570.929536 17.673939 
578.644800 17.745059 
586.360064 17.725160 
594.075328 17.619274 
601.790592 17.483145 
609.505856 17.497876 
617.221120 17.750383 
624.936384 17.998647 
632.651648 18.259771 
640.366912 18.586469 
648.082176 18.923911 
655.797440 19.122805 
663.512704 19.298809 
671.227968 19.502443 
678.943232 19.958646 
686.658496 20.310897 
694.373760 20.469120 
702.089024 20.669546 
709.804288 20.869991 
717.519552 20.939156 
725.234816 21.223332 
732.950080 21.812526 
740.665344 22.348619 
748.380608 22.726465 
756.095872 22.987391 
763.811136 23.143908 
771.526400 23.245487 
779.241664 23.544403 
786.956928 23.870565 
794.672192 24.075312 
802.387456 24.126578 
810.102720 24.199017 
817.817984 24.376515 
825.533248 24.472502 
833.248512 24.393832 
840.963776 24.515947 
848.679040 24.778944 
856.394304 24.994782 
864.109568 25.137543 
871.824832 25.074840 
879.540096 24.808827 
887.255360 24.322209 
894.970624 23.811023 
902.685888 23.645683 
910.401152 23.709632 
918.116416 23.868484 
925.831680 23.995263 
933.546944 23.810747 
941.262208 23.140111 
948.977472 21.999665 
956.692736 20.676485 
964.408000 19.434823 
972.123264 18.150026 
979.838528 16.538205 
987.553792 14.916808 
995.269056 13.618762 
1002.984320 12.367388 
1010.699584 11.047778 
1018.414848 9.909126 
1026.130112 9.006369 
1033.845376 8.350728 
1041.560640 8.061866 
1049.275904 8.035127 
1056.991168 8.198015 
1064.706432 8.523194 
1072.421696 8.981149 
1080.136960 9.615373 
1087.852224 10.214400 
1095.567488 10.423047 
1103.282752 10.463660 
1110.998016 10.777829 
1118.713280 11.436647 
1126.428544 12.343674 
1134.143808 13.550809 
1141.859072 14.456612 
1149.574336 14.544731 
1157.289600 14.362549 
1165.004864 14.774951 
1172.720128 16.175797 
1180.435392 17.883348 
1188.150656 19.079293 
1195.865920 19.497967 
1203.581184 19.288875 
1211.296448 18.716773 
1219.011712 17.685886 
1226.726976 16.421481 
1234.442240 15.283635 
1242.157504 14.556471 
1249.872768 14.340101 
1257.588032 14.538910 
1265.303296 14.945855 
1273.018560 15.561237 
1280.733824 16.461514 
1288.449088 17.519347 
1296.164352 18.278283 
1303.879616 18.447448 
1311.594880 18.136532 
1319.310144 17.825213 
1327.025408 17.873056 
1334.740672 18.085548 
1342.455936 18.241306 
1350.171200 18.294033 
1357.886464 17.834410 
1365.601728 16.894507 
1373.316992 16.153602 
1381.032256 16.277508 
1388.747520 17.180827 
1396.462784 17.748209 
1404.178048 17.835488 
1411.893312 17.816480 
1419.608576 17.340114 
1427.323840 17.020693 
1435.039104 17.033170 
1442.754368 17.109070 
1450.469632 17.059902 
1458.184896 16.216918 
1465.900160 16.724012 
1473.615424 19.165726 
1481.330688 21.523325 
1489.045952 22.233224 
1496.761216 21.756096 
1504.476480 21.163085 
1512.191744 20.378613 
1519.907008 20.295310 
1527.622272 20.135596 
1535.337536 20.029666 
1543.052800 19.091840 
1550.768064 19.509302 
1558.483328 19.138129 
1566.198592 18.719508 
1573.913856 18.197866 
1581.629120 17.202849 
1589.344384 16.180901 
1597.059648 15.230015 
1604.774912 14.532153 
1612.490176 14.160748 
1620.205440 13.682118 
1627.920704 13.469609 
1635.635968 13.164313 
1643.351232 13.149377 
1651.066496 12.926254 
1658.781760 13.462406 
1666.497024 14.670494 
1674.212288 16.016943 
1681.927552 17.171753 
1689.642816 18.313986 
1697.358080 19.090886 
1705.073344 19.197338 
1712.788608 19.284155 
1720.503872 18.474943 
1728.219136 18.246377 
1735.934400 17.913692 
1743.649664 18.839469 
1751.364928 20.583209 
1759.080192 22.575074 
1766.795456 24.292486 
1774.510720 25.137620 
1782.225984 25.882156 
1789.941248 26.347322 
1797.656512 26.297066 
1805.371776 26.438218 
1813.087040 26.654063 
1820.802304 26.947619 
1828.517568 26.830933 
1836.232832 26.899918 
1843.948096 26.870803 
1851.663360 26.754936 
1859.378624 27.093178 
1867.093888 26.941649 
1874.809152 26.749915 
1882.524416 26.932080 
1890.239680 26.840889 
1897.954944 26.752200 
1905.670208 26.823856 
1913.385472 26.805903 
1921.100736 26.618352 
1928.816000 26.566385 
1936.531264 26.664419 
1944.246528 26.503994 
1951.961792 26.446978 
1959.677056 26.474288 
1967.392320 26.381840 
1975.107584 26.319231 
1982.822848 26.345621 
1990.538112 26.222559 
1998.253376 26.086171 
2005.968640 26.046084 
2013.683904 25.938446 
2021.399168 25.769834 
2029.114432 25.666427 
2036.829696 25.571601 
2044.544960 25.441754 
2052.260224 25.351308 
2059.975488 25.266864 
2067.690752 25.156066 
2075.406016 25.073183 
2083.121280 25.002938 
2090.836544 24.909239 
2098.551808 24.829840 
2106.267072 24.756949 
2113.982336 24.688126 
2121.697600 24.618434 
2129.412864 24.570136 
2137.128128 24.523546 
2144.843392 24.495906 
2152.558656 24.471612 
2160.273920 24.469231 
2167.989184 24.467218 
2175.704448 24.478605 
2183.419712 24.487763 
2191.134976 24.492226 
2198.850240 24.490989 
2206.565504 24.478487 
2214.280768 24.468135 
2221.996032 24.442953 
2229.711296 24.432066 
2237.426560 24.394752 
2245.141824 24.382008 
2252.857088 24.344319 
2260.572352 24.314165 
2268.287616 24.226673 
2276.002880 24.172136 
2283.718144 24.244528 
2291.433408 24.356312 
2299.148672 24.514361 
2306.863936 24.712465 
2314.579200 24.929807 
2322.294464 24.869248 
2330.009728 24.402653 
2337.724992 23.484974 
2345.440256 23.707326 
2353.155520 24.994494 
2360.870784 23.167167 
2368.586048 21.041593 
2376.301312 21.469751 
2384.016576 22.455372 
2391.731840 23.016192 
2399.447104 23.131272 
2407.162368 23.049242 
2414.877632 23.008850 
2422.592896 22.940089 
2430.308160 22.875531 
2438.023424 22.821262 
2445.738688 22.732642 
2453.453952 22.687614 
2461.169216 22.588617 
2468.884480 22.525983 
2476.599744 22.433014 
2484.315008 22.357772 
2492.030272 22.274173 
2499.745536 22.167672 
2507.460800 22.109639 
2515.176064 22.000708 
2522.891328 21.942282 
2530.606592 21.845779 
2538.321856 21.754666 
2546.037120 21.663703 
2553.752384 21.555770 
2561.467648 21.486583 
2569.182912 21.364544 
2576.898176 21.276333 
2584.613440 21.169820 
2592.328704 21.054760 
2600.043968 20.950447 
2607.759232 20.825050 
2615.474496 20.736377 
2623.189760 20.610167 
2630.905024 20.497955 
2638.620288 20.394668 
2646.335552 20.281733 
2654.050816 20.190566 
2661.766080 20.067613 
2669.481344 19.963473 
2677.196608 19.846491 
2684.911872 19.740942 
2692.627136 19.648114 
2700.342400 19.541745 
2708.057664 19.442836 
2715.772928 19.318540 
2723.488192 19.188111 
2731.203456 19.080663 
2738.918720 18.984876 
2746.633984 18.899510 
2754.349248 18.788538 
2762.064512 18.667366 
2769.779776 18.512097 
2777.495040 18.339723 
2785.210304 18.125802 
2792.925568 17.875749 
2800.640832 17.581849 
2808.356096 17.245548 
2816.071360 16.814009 
2823.786624 16.238473 
2831.501888 15.263613 
2839.217152 13.091619 
2846.932416 9.803300 
2854.647680 8.727894 
2862.362944 10.124919 
2870.078208 11.086686 
2877.793472 11.311986 
2885.508736 10.919601 
2893.224000 9.950756 
2900.939264 8.757013 
2908.654528 7.071389 
2916.369792 5.040569 
2924.085056 4.534729 
2931.800320 5.900291 
2939.515584 7.789464 
2947.230848 8.926299 
2954.946112 9.288576 
2962.661376 10.178267 
2970.376640 11.751043 
2978.091904 13.129007 
2985.807168 13.988497 
2993.522432 14.409992 
3001.237696 14.608833 
3008.952960 14.624564 
3016.668224 14.527247 
3024.383488 14.432473 
3032.098752 14.234606 
3039.814016 14.043988 
3047.529280 13.837272 
3055.244544 13.575462 
3062.959808 13.336789 
3070.675072 13.078304 
3078.390336 12.852993 
3086.105600 12.628494 
3093.820864 12.385890 
3101.536128 12.143099 
3109.251392 11.868814 
3116.966656 11.594183 
3124.681920 11.313535 
3132.397184 10.999651 
3140.112448 10.714759 
3147.827712 10.390796 
3155.542976 10.075979 
3163.258240 9.774217 
3170.973504 9.443547 
3178.688768 9.143310 
3186.404032 8.829228 
3194.119296 8.533893 
3201.834560 8.267309 
3209.549824 7.977851 
3217.265088 7.718369 
3224.980352 7.464055 
3232.695616 7.216168 
3240.410880 6.997109 
3248.126144 6.751915 
3255.841408 6.535817 
3263.556672 6.326036 
3271.271936 6.122628 
3278.987200 5.960140 
3286.702464 5.804580 
3294.417728 5.671426 
3302.132992 5.562726 
3309.848256 5.427995 
3317.563520 5.308107 
3325.278784 5.172434 
3332.994048 5.036388 
3340.709312 4.929471 
3348.424576 4.833590 
3356.139840 4.773394 
3363.855104 4.713309 
3371.570368 4.673306 
3379.285632 4.656598 
3387.000896 4.624390 
3394.716160 4.610662 
3402.431424 4.610200 
3410.146688 4.618952 
3417.861952 4.658680 
3425.577216 4.693868 
3433.292480 4.782229 
3441.007744 4.860534 
3448.723008 4.926146 
3456.438272 5.054142 
3464.153536 5.185034 
3471.868800 5.321737 
3479.584064 5.479001 
3487.299328 5.622827 
3495.014592 5.831720 
3502.729856 5.985082 
3510.445120 6.172935 
3518.160384 6.435311 
3525.875648 6.612082 
3533.590912 6.861333 
3541.306176 7.191648 
3549.021440 7.396798 
3556.736704 7.831997 
3564.451968 8.035898 
3572.167232 8.310855 
3579.882496 8.922751 
3587.597760 9.227121 
3595.313024 9.569781 
3603.028288 10.204164 
3610.743552 10.611730 
3618.458816 11.037624 
3626.174080 11.404182 
3633.889344 12.022507 
3641.604608 13.189227 
3649.319872 13.174457 
3657.035136 13.719593 
3664.750400 15.126686 
3672.465664 14.997338 
3680.180928 15.142794 
3687.896192 15.476986 
3695.611456 15.585323 
3703.326720 16.254230 
3711.041984 16.188113 
3718.757248 16.588083 
3726.472512 17.067850 
3734.187776 16.910289 
3741.903040 16.653458 
3749.618304 15.853137 
3757.333568 15.857504 
3765.048832 16.289095 
3772.764096 16.319839 
3780.479360 16.412958 
3788.194624 16.733331 
3795.909888 17.072543 
3803.625152 16.288975 
3811.340416 16.733100 
3819.055680 16.420769 
3826.770944 16.534135 
3834.486208 16.543182 
3842.201472 16.365850 
3849.916736 16.555468 
3857.632000 16.166192 
3865.347264 16.270763 
3873.062528 16.072045 
3880.777792 16.178735 
3888.493056 16.191111 
3896.208320 16.307801 
3903.923584 15.668380 
3911.638848 16.023669 
3919.354112 16.151605 
3927.069376 15.951424 
3934.784640 15.965546 
3942.499904 15.993103 
3950.215168 15.835537 
3957.930432 15.873165 
3965.645696 15.878761 
3973.360960 15.855954 
3981.076224 15.813568 
3988.791488 15.804055 
3996.506752 15.768964 
4004.222016 15.757021 
