# Supplementary material for: Brief dataset on chemical and mechanical properties of Corypha utan leaf fiber-reinforced composite with alkaline and silane treatment
Source: Data Brief. 2021 Dec 13;40:107714. doi: 10.1016/j.dib.2021.107714 (PMC8685977; doi:10.1016/j.dib.2021.107714)
Supplement: Supplementary file 8 [file mmc8.txt]

##YUNITS=%T
393.478464 15.957804 
401.193728 16.307433 
408.908992 15.895956 
416.624256 14.967039 
424.339520 14.593963 
432.054784 14.192622 
439.770048 13.915630 
447.485312 13.458579 
455.200576 13.043834 
462.915840 12.938513 
470.631104 12.959229 
478.346368 12.735186 
486.061632 12.558594 
493.776896 12.392638 
501.492160 12.455713 
509.207424 12.203338 
516.922688 12.131073 
524.637952 12.136110 
532.353216 12.057543 
540.068480 12.156894 
547.783744 12.147914 
555.499008 11.953089 
563.214272 11.794318 
570.929536 11.656298 
578.644800 11.545282 
586.360064 11.544202 
594.075328 11.596753 
601.790592 11.547039 
609.505856 11.467834 
617.221120 11.575756 
624.936384 11.884661 
632.651648 12.202726 
640.366912 12.512109 
648.082176 12.650051 
655.797440 12.723518 
663.512704 12.882078 
671.227968 13.195346 
678.943232 13.740762 
686.658496 14.190309 
694.373760 14.332661 
702.089024 14.515931 
709.804288 14.731028 
717.519552 14.925731 
725.234816 15.282276 
732.950080 15.820033 
740.665344 16.322273 
748.380608 16.770266 
756.095872 17.146730 
763.811136 17.402104 
771.526400 17.534423 
779.241664 17.878790 
786.956928 18.307179 
794.672192 18.618488 
802.387456 18.835262 
810.102720 19.061385 
817.817984 19.216267 
825.533248 19.271125 
833.248512 19.241208 
840.963776 19.306555 
848.679040 19.365584 
856.394304 19.488578 
864.109568 19.585234 
871.824832 19.417098 
879.540096 18.887022 
887.255360 18.009636 
894.970624 17.232233 
902.685888 17.449850 
910.401152 18.179698 
918.116416 18.497316 
925.831680 18.338594 
933.546944 17.851989 
941.262208 16.933337 
948.977472 15.610136 
956.692736 14.172893 
964.408000 12.917960 
972.123264 11.761693 
979.838528 10.353771 
987.553792 8.913547 
995.269056 7.969743 
1002.984320 7.264082 
1010.699584 6.392849 
1018.414848 5.474758 
1026.130112 4.813729 
1033.845376 4.390302 
1041.560640 4.181628 
1049.275904 4.076462 
1056.991168 4.058603 
1064.706432 4.207102 
1072.421696 4.568455 
1080.136960 5.046161 
1087.852224 5.467557 
1095.567488 5.659781 
1103.282752 5.728223 
1110.998016 5.812293 
1118.713280 6.138181 
1126.428544 6.835153 
1134.143808 7.954596 
1141.859072 8.765161 
1149.574336 8.667197 
1157.289600 8.241483 
1165.004864 8.539961 
1172.720128 10.029216 
1180.435392 12.073725 
1188.150656 13.629497 
1195.865920 14.272826 
1203.581184 14.420629 
1211.296448 14.603232 
1219.011712 14.571355 
1226.726976 14.317230 
1234.442240 14.096855 
1242.157504 14.103944 
1249.872768 14.304598 
1257.588032 14.488416 
1265.303296 14.459905 
1273.018560 14.447009 
1280.733824 14.667844 
1288.449088 15.070864 
1296.164352 15.185554 
1303.879616 14.714450 
1311.594880 13.838582 
1319.310144 13.197614 
1327.025408 13.145377 
1334.740672 13.372134 
1342.455936 13.679438 
1350.171200 13.894079 
1357.886464 13.699172 
1365.601728 13.225591 
1373.316992 12.932070 
1381.032256 13.242396 
1388.747520 13.980773 
1396.462784 14.320840 
1404.178048 14.101120 
1411.893312 13.637864 
1419.608576 12.802973 
1427.323840 12.586805 
1435.039104 13.086518 
1442.754368 13.515184 
1450.469632 13.561530 
1458.184896 13.026832 
1465.900160 13.547822 
1473.615424 15.593125 
1481.330688 17.662121 
1489.045952 18.372862 
1496.761216 17.921176 
1504.476480 17.501649 
1512.191744 17.424113 
1519.907008 18.050626 
1527.622272 18.596876 
1535.337536 19.045727 
1543.052800 18.419597 
1550.768064 18.678017 
1558.483328 18.271280 
1566.198592 17.808638 
1573.913856 16.953609 
1581.629120 15.456799 
1589.344384 14.052617 
1597.059648 13.140624 
1604.774912 12.791494 
1612.490176 12.777733 
1620.205440 12.545051 
1627.920704 12.474364 
1635.635968 12.324351 
1643.351232 12.435693 
1651.066496 12.331752 
1658.781760 12.873011 
1666.497024 13.911557 
1674.212288 15.100022 
1681.927552 16.151173 
1689.642816 17.296285 
1697.358080 18.244287 
1705.073344 18.964906 
1712.788608 19.869997 
1720.503872 20.332448 
1728.219136 21.012626 
1735.934400 21.240226 
1743.649664 22.035108 
1751.364928 22.847836 
1759.080192 23.529386 
1766.795456 23.961490 
1774.510720 23.870524 
1782.225984 24.138670 
1789.941248 24.376411 
1797.656512 24.206286 
1805.371776 24.278223 
1813.087040 24.411405 
1820.802304 24.623825 
1828.517568 24.473609 
1836.232832 24.514932 
1843.948096 24.452467 
1851.663360 24.354430 
1859.378624 24.620384 
1867.093888 24.471461 
1874.809152 24.304814 
1882.524416 24.453960 
1890.239680 24.353838 
1897.954944 24.275866 
1905.670208 24.321378 
1913.385472 24.298079 
1921.100736 24.120385 
1928.816000 24.073650 
1936.531264 24.135076 
1944.246528 23.983651 
1951.961792 23.930177 
1959.677056 23.950285 
1967.392320 23.867463 
1975.107584 23.818962 
1982.822848 23.829176 
1990.538112 23.715496 
1998.253376 23.596560 
2005.968640 23.561686 
2013.683904 23.454800 
2021.399168 23.306490 
2029.114432 23.206158 
2036.829696 23.117047 
2044.544960 23.002118 
2052.260224 22.932052 
2059.975488 22.855419 
2067.690752 22.765169 
2075.406016 22.691756 
2083.121280 22.630869 
2090.836544 22.540525 
2098.551808 22.462713 
2106.267072 22.382447 
2113.982336 22.313995 
2121.697600 22.241104 
2129.412864 22.195511 
2137.128128 22.150196 
2144.843392 22.141634 
2152.558656 22.138012 
2160.273920 22.154303 
2167.989184 22.170033 
2175.704448 22.210510 
2183.419712 22.240106 
2191.134976 22.271761 
2198.850240 22.286190 
2206.565504 22.290968 
2214.280768 22.289219 
2221.996032 22.276308 
2229.711296 22.270492 
2237.426560 22.255664 
2245.141824 22.270327 
2252.857088 22.269855 
2260.572352 22.278658 
2268.287616 22.239992 
2276.002880 22.225567 
2283.718144 22.310282 
2291.433408 22.426630 
2299.148672 22.577973 
2306.863936 22.767066 
2314.579200 22.980210 
2322.294464 22.951726 
2330.009728 22.609140 
2337.724992 21.813933 
2345.440256 21.985141 
2353.155520 23.087886 
2360.870784 21.499237 
2368.586048 19.595104 
2376.301312 19.927730 
2384.016576 20.760282 
2391.731840 21.236482 
2399.447104 21.324540 
2407.162368 21.236384 
2414.877632 21.183763 
2422.592896 21.099111 
2430.308160 21.031069 
2438.023424 20.968855 
2445.738688 20.885306 
2453.453952 20.839127 
2461.169216 20.748804 
2468.884480 20.704148 
2476.599744 20.617296 
2484.315008 20.552618 
2492.030272 20.469205 
2499.745536 20.373298 
2507.460800 20.312199 
2515.176064 20.215105 
2522.891328 20.167297 
2530.606592 20.082463 
2538.321856 20.009117 
2546.037120 19.934574 
2553.752384 19.845942 
2561.467648 19.787307 
2569.182912 19.687106 
2576.898176 19.623430 
2584.613440 19.521682 
2592.328704 19.421949 
2600.043968 19.319818 
2607.759232 19.195093 
2615.474496 19.098610 
2623.189760 18.965097 
2630.905024 18.846262 
2638.620288 18.726599 
2646.335552 18.600871 
2654.050816 18.498723 
2661.766080 18.369768 
2669.481344 18.260173 
2677.196608 18.122826 
2684.911872 17.999532 
2692.627136 17.878522 
2700.342400 17.750761 
2708.057664 17.632310 
2715.772928 17.497652 
2723.488192 17.370722 
2731.203456 17.266204 
2738.918720 17.170450 
2746.633984 17.088642 
2754.349248 16.984280 
2762.064512 16.868774 
2769.779776 16.723161 
2777.495040 16.564059 
2785.210304 16.365575 
2792.925568 16.135690 
2800.640832 15.855286 
2808.356096 15.534141 
2816.071360 15.139375 
2823.786624 14.639140 
2831.501888 13.879587 
2839.217152 12.417364 
2846.932416 10.308990 
2854.647680 9.575074 
2862.362944 10.261809 
2870.078208 10.629064 
2877.793472 10.584382 
2885.508736 10.270193 
2893.224000 9.706113 
2900.939264 9.025119 
2908.654528 7.962354 
2916.369792 6.614480 
2924.085056 6.401767 
2931.800320 7.482461 
2939.515584 8.825434 
2947.230848 9.723783 
2954.946112 10.171341 
2962.661376 10.854872 
2970.376640 11.848526 
2978.091904 12.712671 
2985.807168 13.264437 
2993.522432 13.513005 
3001.237696 13.611204 
3008.952960 13.579253 
3016.668224 13.474098 
3024.383488 13.361987 
3032.098752 13.137642 
3039.814016 12.925226 
3047.529280 12.680650 
3055.244544 12.398207 
3062.959808 12.131442 
3070.675072 11.835378 
3078.390336 11.574052 
3086.105600 11.303583 
3093.820864 11.016182 
3101.536128 10.737613 
3109.251392 10.428416 
3116.966656 10.132096 
3124.681920 9.823372 
3132.397184 9.499551 
3140.112448 9.208769 
3147.827712 8.880087 
3155.542976 8.569363 
3163.258240 8.272216 
3170.973504 7.957693 
3178.688768 7.669727 
3186.404032 7.366246 
3194.119296 7.091186 
3201.834560 6.833771 
3209.549824 6.565363 
3217.265088 6.325832 
3224.980352 6.083012 
3232.695616 5.849821 
3240.410880 5.646307 
3248.126144 5.425766 
3255.841408 5.232751 
3263.556672 5.037953 
3271.271936 4.857229 
3278.987200 4.713701 
3286.702464 4.574535 
3294.417728 4.458385 
3302.132992 4.361658 
3309.848256 4.248011 
3317.563520 4.143675 
3325.278784 4.016425 
3332.994048 3.894642 
3340.709312 3.804119 
3348.424576 3.736632 
3356.139840 3.705904 
3363.855104 3.671688 
3371.570368 3.650624 
3379.285632 3.652605 
3387.000896 3.646658 
3394.716160 3.657497 
3402.431424 3.672370 
3410.146688 3.698311 
3417.861952 3.740814 
3425.577216 3.782219 
3433.292480 3.876019 
3441.007744 3.961530 
3448.723008 4.040995 
3456.438272 4.173953 
3464.153536 4.312311 
3471.868800 4.469240 
3479.584064 4.640101 
3487.299328 4.798856 
3495.014592 5.021104 
3502.729856 5.206481 
3510.445120 5.435083 
3518.160384 5.718302 
3525.875648 5.932444 
3533.590912 6.223362 
3541.306176 6.581772 
3549.021440 6.857437 
3556.736704 7.336333 
3564.451968 7.615813 
3572.167232 7.997520 
3579.882496 8.644457 
3587.597760 9.040348 
3595.313024 9.507343 
3603.028288 10.217092 
3610.743552 10.742731 
3618.458816 11.316636 
3626.174080 11.774140 
3633.889344 12.482838 
3641.604608 13.662083 
3649.319872 13.750844 
3657.035136 14.430312 
3664.750400 15.830510 
3672.465664 15.772802 
3680.180928 16.045043 
3687.896192 16.465396 
3695.611456 16.683769 
3703.326720 17.283673 
3711.041984 17.122296 
3718.757248 17.477000 
3726.472512 17.906391 
3734.187776 17.755356 
3741.903040 17.510408 
3749.618304 16.751619 
3757.333568 16.805097 
3765.048832 17.234740 
3772.764096 17.284810 
3780.479360 17.396171 
3788.194624 17.720041 
3795.909888 18.029787 
3803.625152 17.289958 
3811.340416 17.735130 
3819.055680 17.416027 
3826.770944 17.554737 
3834.486208 17.532473 
3842.201472 17.395270 
3849.916736 17.569968 
3857.632000 17.195080 
3865.347264 17.288163 
3873.062528 17.109906 
3880.777792 17.214172 
3888.493056 17.237406 
3896.208320 17.328207 
3903.923584 16.710514 
3911.638848 17.082082 
3919.354112 17.189795 
3927.069376 17.004630 
3934.784640 17.026408 
3942.499904 17.041077 
3950.215168 16.895870 
3957.930432 16.943629 
3965.645696 16.948779 
3973.360960 16.933954 
3981.076224 16.890119 
3988.791488 16.889410 
3996.506752 16.861454 
4004.222016 16.850961 
