# Supplementary material for: Brief dataset on chemical and mechanical properties of Corypha utan leaf fiber-reinforced composite with alkaline and silane treatment
Source: Data Brief. 2021 Dec 13;40:107714. doi: 10.1016/j.dib.2021.107714 (PMC8685977; doi:10.1016/j.dib.2021.107714)
Supplement: Supplementary file 9 [file mmc9.txt]

##YUNITS=%T
393.478464 30.405283 
401.193728 30.422153 
408.908992 30.872330 
416.624256 30.594521 
424.339520 30.312637 
432.054784 30.293542 
439.770048 30.096425 
447.485312 29.897684 
455.200576 29.631007 
462.915840 29.803168 
470.631104 29.831859 
478.346368 29.237732 
486.061632 28.807872 
493.776896 28.659266 
501.492160 28.753839 
509.207424 28.713864 
516.922688 29.110200 
524.637952 29.354652 
532.353216 29.251153 
540.068480 29.386581 
547.783744 29.495137 
555.499008 29.270126 
563.214272 28.971164 
570.929536 28.767375 
578.644800 28.722992 
586.360064 28.651747 
594.075328 28.562471 
601.790592 28.635459 
609.505856 28.852072 
617.221120 28.874725 
624.936384 29.078523 
632.651648 29.561007 
640.366912 29.910364 
648.082176 30.193683 
655.797440 30.433581 
663.512704 30.854965 
671.227968 31.340125 
678.943232 32.018734 
686.658496 32.523683 
694.373760 32.783682 
702.089024 33.054896 
709.804288 33.356168 
717.519552 33.734572 
725.234816 34.103887 
732.950080 34.544147 
740.665344 34.941415 
748.380608 35.350388 
756.095872 35.710522 
763.811136 36.004970 
771.526400 36.273841 
779.241664 36.642241 
786.956928 36.976638 
794.672192 37.226696 
802.387456 37.395518 
810.102720 37.557177 
817.817984 37.673670 
825.533248 37.728799 
833.248512 37.703676 
840.963776 37.761585 
848.679040 37.821515 
856.394304 37.913020 
864.109568 37.929443 
871.824832 37.807619 
879.540096 37.363376 
887.255360 36.604205 
894.970624 35.973469 
902.685888 36.169728 
910.401152 36.843270 
918.116416 37.217432 
925.831680 37.161132 
933.546944 36.903773 
941.262208 36.306069 
948.977472 35.311840 
956.692736 34.090750 
964.408000 32.908214 
972.123264 31.655454 
979.838528 29.946312 
987.553792 27.982694 
995.269056 26.635170 
1002.984320 25.708678 
1010.699584 24.137797 
1018.414848 22.277142 
1026.130112 21.190807 
1033.845376 20.611076 
1041.560640 20.094259 
1049.275904 19.865093 
1056.991168 19.971813 
1064.706432 20.132512 
1072.421696 20.536739 
1080.136960 21.318609 
1087.852224 22.087711 
1095.567488 22.616431 
1103.282752 23.104349 
1110.998016 23.463279 
1118.713280 23.938229 
1126.428544 24.979792 
1134.143808 26.660943 
1141.859072 27.878564 
1149.574336 27.833950 
1157.289600 27.561788 
1165.004864 28.414129 
1172.720128 30.412839 
1180.435392 32.640901 
1188.150656 34.122099 
1195.865920 34.666573 
1203.581184 34.810899 
1211.296448 34.986875 
1219.011712 34.975154 
1226.726976 34.775205 
1234.442240 34.574540 
1242.157504 34.541400 
1249.872768 34.641223 
1257.588032 34.727017 
1265.303296 34.707185 
1273.018560 34.800362 
1280.733824 35.123076 
1288.449088 35.376972 
1296.164352 35.249175 
1303.879616 34.884392 
1311.594880 34.412485 
1319.310144 33.990519 
1327.025408 33.865062 
1334.740672 34.018240 
1342.455936 34.169455 
1350.171200 34.288804 
1357.886464 34.116131 
1365.601728 33.691334 
1373.316992 33.398941 
1381.032256 33.533562 
1388.747520 33.959985 
1396.462784 34.037574 
1404.178048 33.748699 
1411.893312 33.419803 
1419.608576 32.844236 
1427.323840 32.939980 
1435.039104 33.540112 
1442.754368 34.022127 
1450.469632 34.295514 
1458.184896 33.912735 
1465.900160 34.437298 
1473.615424 35.867876 
1481.330688 37.372660 
1489.045952 37.979629 
1496.761216 37.735547 
1504.476480 37.524979 
1512.191744 37.432603 
1519.907008 37.868158 
1527.622272 38.198063 
1535.337536 38.662702 
1543.052800 37.933368 
1550.768064 38.271116 
1558.483328 37.783915 
1566.198592 37.460126 
1573.913856 36.930940 
1581.629120 35.814814 
1589.344384 34.716499 
1597.059648 33.902820 
1604.774912 33.586763 
1612.490176 33.582412 
1620.205440 33.258020 
1627.920704 33.157368 
1635.635968 32.963137 
1643.351232 33.156441 
1651.066496 32.944254 
1658.781760 33.436695 
1666.497024 34.592748 
1674.212288 35.612010 
1681.927552 36.454374 
1689.642816 37.386985 
1697.358080 38.044401 
1705.073344 38.352669 
1712.788608 39.105323 
1720.503872 39.290778 
1728.219136 39.937586 
1735.934400 39.997060 
1743.649664 40.529610 
1751.364928 40.993630 
1759.080192 41.487479 
1766.795456 41.772603 
1774.510720 41.612869 
1782.225984 41.830872 
1789.941248 42.008929 
1797.656512 41.800683 
1805.371776 41.864834 
1813.087040 41.963330 
1820.802304 42.161002 
1828.517568 41.997279 
1836.232832 42.077732 
1843.948096 42.022153 
1851.663360 41.958742 
1859.378624 42.223359 
1867.093888 42.097675 
1874.809152 41.963754 
1882.524416 42.137866 
1890.239680 42.064151 
1897.954944 42.026116 
1905.670208 42.078106 
1913.385472 42.070432 
1921.100736 41.923911 
1928.816000 41.933449 
1936.531264 42.018004 
1944.246528 41.915489 
1951.961792 41.900460 
1959.677056 41.945594 
1967.392320 41.886054 
1975.107584 41.868928 
1982.822848 41.897254 
1990.538112 41.820013 
1998.253376 41.728650 
2005.968640 41.714446 
2013.683904 41.631401 
2021.399168 41.520745 
2029.114432 41.441503 
2036.829696 41.369201 
2044.544960 41.260251 
2052.260224 41.198222 
2059.975488 41.120962 
2067.690752 41.040669 
2075.406016 40.971074 
2083.121280 40.919743 
2090.836544 40.847465 
2098.551808 40.802738 
2106.267072 40.747819 
2113.982336 40.713189 
2121.697600 40.668424 
2129.412864 40.662306 
2137.128128 40.640980 
2144.843392 40.656219 
2152.558656 40.660318 
2160.273920 40.695691 
2167.989184 40.716209 
2175.704448 40.764791 
2183.419712 40.792681 
2191.134976 40.823785 
2198.850240 40.838190 
2206.565504 40.848970 
2214.280768 40.860986 
2221.996032 40.862663 
2229.711296 40.875221 
2237.426560 40.856907 
2245.141824 40.872353 
2252.857088 40.856153 
2260.572352 40.850015 
2268.287616 40.781795 
2276.002880 40.760297 
2283.718144 40.866577 
2291.433408 40.992598 
2299.148672 41.163268 
2306.863936 41.348551 
2314.579200 41.558485 
2322.294464 41.418368 
2330.009728 40.903145 
2337.724992 39.890688 
2345.440256 40.277240 
2353.155520 41.608084 
2360.870784 39.338033 
2368.586048 37.240859 
2376.301312 38.004404 
2384.016576 39.260781 
2391.731840 39.923639 
2399.447104 40.081345 
2407.162368 40.021727 
2414.877632 40.028892 
2422.592896 39.988850 
2430.308160 39.965047 
2438.023424 39.947314 
2445.738688 39.890422 
2453.453952 39.895470 
2461.169216 39.822777 
2468.884480 39.813536 
2476.599744 39.746706 
2484.315008 39.708134 
2492.030272 39.649190 
2499.745536 39.567943 
2507.460800 39.545260 
2515.176064 39.456022 
2522.891328 39.434157 
2530.606592 39.348840 
2538.321856 39.277037 
2546.037120 39.210063 
2553.752384 39.129283 
2561.467648 39.108483 
2569.182912 39.009228 
2576.898176 38.965443 
2584.613440 38.878524 
2592.328704 38.798595 
2600.043968 38.732818 
2607.759232 38.634592 
2615.474496 38.586324 
2623.189760 38.481585 
2630.905024 38.404375 
2638.620288 38.330262 
2646.335552 38.249631 
2654.050816 38.204173 
2661.766080 38.113350 
2669.481344 38.057380 
2677.196608 37.970548 
2684.911872 37.899756 
2692.627136 37.838001 
2700.342400 37.754921 
2708.057664 37.694835 
2715.772928 37.606948 
2723.488192 37.516898 
2731.203456 37.435961 
2738.918720 37.348663 
2746.633984 37.273618 
2754.349248 37.167750 
2762.064512 37.055967 
2769.779776 36.922212 
2777.495040 36.779903 
2785.210304 36.611112 
2792.925568 36.416941 
2800.640832 36.193852 
2808.356096 35.953732 
2816.071360 35.672193 
2823.786624 35.314561 
2831.501888 34.832728 
2839.217152 34.074939 
2846.932416 33.030957 
2854.647680 32.409551 
2862.362944 32.304187 
2870.078208 32.120156 
2877.793472 31.833941 
2885.508736 31.607078 
2893.224000 31.388096 
2900.939264 31.135977 
2908.654528 30.683568 
2916.369792 29.973318 
2924.085056 29.805632 
2931.800320 30.331527 
2939.515584 31.121083 
2947.230848 31.919621 
2954.946112 32.481358 
2962.661376 33.005865 
2970.376640 33.488952 
2978.091904 33.892290 
2985.807168 34.223559 
2993.522432 34.346787 
3001.237696 34.405496 
3008.952960 34.340775 
3016.668224 34.188864 
3024.383488 34.068731 
3032.098752 33.789258 
3039.814016 33.557442 
3047.529280 33.292243 
3055.244544 32.956669 
3062.959808 32.661525 
3070.675072 32.295851 
3078.390336 31.987919 
3086.105600 31.669369 
3093.820864 31.301757 
3101.536128 30.968725 
3109.251392 30.567835 
3116.966656 30.199625 
3124.681920 29.814721 
3132.397184 29.376693 
3140.112448 29.009390 
3147.827712 28.553835 
3155.542976 28.130430 
3163.258240 27.722943 
3170.973504 27.248848 
3178.688768 26.842415 
3186.404032 26.374344 
3194.119296 25.944462 
3201.834560 25.559695 
3209.549824 25.110743 
3217.265088 24.735271 
3224.980352 24.333719 
3232.695616 23.948965 
3240.410880 23.635310 
3248.126144 23.255162 
3255.841408 22.955996 
3263.556672 22.652131 
3271.271936 22.335163 
3278.987200 22.079738 
3286.702464 21.775957 
3294.417728 21.523292 
3302.132992 21.290298 
3309.848256 21.002098 
3317.563520 20.783637 
3325.278784 20.518004 
3332.994048 20.267872 
3340.709312 20.055282 
3348.424576 19.828412 
3356.139840 19.675982 
3363.855104 19.493979 
3371.570368 19.350307 
3379.285632 19.275443 
3387.000896 19.158131 
3394.716160 19.110119 
3402.431424 19.090740 
3410.146688 19.096179 
3417.861952 19.163035 
3425.577216 19.198820 
3433.292480 19.353633 
3441.007744 19.503598 
3448.723008 19.628621 
3456.438272 19.893446 
3464.153536 20.141572 
3471.868800 20.435729 
3479.584064 20.770271 
3487.299328 21.066028 
3495.014592 21.501749 
3502.729856 21.829356 
3510.445120 22.223709 
3518.160384 22.760915 
3525.875648 23.122860 
3533.590912 23.648026 
3541.306176 24.271954 
3549.021440 24.710508 
3556.736704 25.545801 
3564.451968 25.948600 
3572.167232 26.519369 
3579.882496 27.606072 
3587.597760 28.112204 
3595.313024 28.768777 
3603.028288 29.803637 
3610.743552 30.452696 
3618.458816 31.176914 
3626.174080 31.581706 
3633.889344 32.335477 
3641.604608 33.838848 
3649.319872 33.562809 
3657.035136 34.229922 
3664.750400 35.839042 
3672.465664 35.416660 
3680.180928 35.611298 
3687.896192 36.024918 
3695.611456 36.214111 
3703.326720 36.866100 
3711.041984 36.599662 
3718.757248 37.106807 
3726.472512 37.553208 
3734.187776 37.334726 
3741.903040 36.992413 
3749.618304 36.052006 
3757.333568 36.195567 
3765.048832 36.723893 
3772.764096 36.742980 
3780.479360 36.878954 
3788.194624 37.292317 
3795.909888 37.604494 
3803.625152 36.758564 
3811.340416 37.319285 
3819.055680 36.885101 
3826.770944 37.149243 
3834.486208 37.073166 
3842.201472 37.020880 
3849.916736 37.167992 
3857.632000 36.715666 
3865.347264 36.897090 
3873.062528 36.738169 
3880.777792 36.873043 
3888.493056 36.921603 
3896.208320 37.038545 
3903.923584 36.330361 
3911.638848 36.809474 
3919.354112 36.920263 
3927.069376 36.757696 
3934.784640 36.824775 
3942.499904 36.861761 
3950.215168 36.728418 
3957.930432 36.813620 
3965.645696 36.825616 
3973.360960 36.833127 
3981.076224 36.793180 
3988.791488 36.810967 
3996.506752 36.793904 
4004.222016 36.790850 
