# Supplementary material for: Brief dataset on chemical and mechanical properties of Corypha utan leaf fiber-reinforced composite with alkaline and silane treatment
Source: Data Brief. 2021 Dec 13;40:107714. doi: 10.1016/j.dib.2021.107714 (PMC8685977; doi:10.1016/j.dib.2021.107714)
Supplement: Supplementary file 10 [file mmc10.txt]

##YUNITS=%T
393.478464 36.693053 
401.193728 36.509760 
408.908992 36.224035 
416.624256 35.810263 
424.339520 35.621578 
432.054784 35.965875 
439.770048 36.615582 
447.485312 36.723903 
455.200576 36.446055 
462.915840 35.922201 
470.631104 35.636698 
478.346368 35.454630 
486.061632 35.500185 
493.776896 35.477791 
501.492160 35.642390 
509.207424 35.888215 
516.922688 36.287547 
524.637952 36.279126 
532.353216 36.456160 
540.068480 36.761757 
547.783744 36.813669 
555.499008 36.533251 
563.214272 36.340374 
570.929536 36.090800 
578.644800 35.946733 
586.360064 35.984705 
594.075328 35.900378 
601.790592 35.771591 
609.505856 35.948264 
617.221120 36.292738 
624.936384 36.471776 
632.651648 36.528150 
640.366912 36.768964 
648.082176 36.899530 
655.797440 37.098486 
663.512704 37.367284 
671.227968 37.413910 
678.943232 37.665576 
686.658496 37.957041 
694.373760 38.134108 
702.089024 38.366029 
709.804288 38.595282 
717.519552 38.767097 
725.234816 38.891596 
732.950080 39.089117 
740.665344 39.216255 
748.380608 39.336838 
756.095872 39.438408 
763.811136 39.540697 
771.526400 39.640845 
779.241664 39.804421 
786.956928 39.926187 
794.672192 39.983521 
802.387456 39.942822 
810.102720 39.934528 
817.817984 39.873180 
825.533248 39.808976 
833.248512 39.704803 
840.963776 39.617690 
848.679040 39.527249 
856.394304 39.498721 
864.109568 39.463953 
871.824832 39.468104 
879.540096 39.472493 
887.255360 39.485565 
894.970624 39.501227 
902.685888 39.716469 
910.401152 40.001460 
918.116416 40.200962 
925.831680 40.291183 
933.546944 40.297799 
941.262208 40.157381 
948.977472 39.902529 
956.692736 39.575326 
964.408000 39.262740 
972.123264 38.943227 
979.838528 38.567603 
987.553792 38.189567 
995.269056 37.950013 
1002.984320 37.719444 
1010.699584 37.337935 
1018.414848 36.845681 
1026.130112 36.459344 
1033.845376 36.160054 
1041.560640 35.980654 
1049.275904 35.865939 
1056.991168 35.832902 
1064.706432 35.867256 
1072.421696 36.029100 
1080.136960 36.237827 
1087.852224 36.422528 
1095.567488 36.459812 
1103.282752 36.479826 
1110.998016 36.528192 
1118.713280 36.700269 
1126.428544 37.023301 
1134.143808 37.542663 
1141.859072 37.949345 
1149.574336 38.042966 
1157.289600 37.981275 
1165.004864 38.169061 
1172.720128 38.695230 
1180.435392 39.348759 
1188.150656 39.846797 
1195.865920 40.130198 
1203.581184 40.269082 
1211.296448 40.421202 
1219.011712 40.511187 
1226.726976 40.538313 
1234.442240 40.507387 
1242.157504 40.520103 
1249.872768 40.566621 
1257.588032 40.605961 
1265.303296 40.569665 
1273.018560 40.534737 
1280.733824 40.581909 
1288.449088 40.659812 
1296.164352 40.653533 
1303.879616 40.607271 
1311.594880 40.434718 
1319.310144 40.226805 
1327.025408 40.279808 
1334.740672 40.412242 
1342.455936 40.320348 
1350.171200 40.489216 
1357.886464 40.523768 
1365.601728 40.332728 
1373.316992 40.176974 
1381.032256 40.242596 
1388.747520 40.470668 
1396.462784 40.329050 
1404.178048 40.210857 
1411.893312 40.451569 
1419.608576 40.118722 
1427.323840 40.032555 
1435.039104 40.153949 
1442.754368 40.353486 
1450.469632 40.824754 
1458.184896 40.287518 
1465.900160 40.455718 
1473.615424 40.739601 
1481.330688 41.285748 
1489.045952 41.688557 
1496.761216 41.654698 
1504.476480 41.708582 
1512.191744 41.279335 
1519.907008 41.279511 
1527.622272 41.252136 
1535.337536 41.889123 
1543.052800 40.793834 
1550.768064 41.395904 
1558.483328 40.811288 
1566.198592 40.599505 
1573.913856 40.479587 
1581.629120 40.142186 
1589.344384 40.052799 
1597.059648 39.838943 
1604.774912 39.723657 
1612.490176 39.755482 
1620.205440 39.265516 
1627.920704 39.224023 
1635.635968 39.155573 
1643.351232 39.517352 
1651.066496 38.957156 
1658.781760 39.062664 
1666.497024 39.995191 
1674.212288 40.344900 
1681.927552 40.494257 
1689.642816 40.912856 
1697.358080 41.121226 
1705.073344 40.817452 
1712.788608 41.506622 
1720.503872 41.410889 
1728.219136 42.233992 
1735.934400 42.026821 
1743.649664 42.080213 
1751.364928 42.008350 
1759.080192 42.359747 
1766.795456 42.561866 
1774.510720 42.166065 
1782.225984 42.378791 
1789.941248 42.604466 
1797.656512 42.210538 
1805.371776 42.267126 
1813.087040 42.391677 
1820.802304 42.664967 
1828.517568 42.373279 
1836.232832 42.454126 
1843.948096 42.337920 
1851.663360 42.214398 
1859.378624 42.606001 
1867.093888 42.409845 
1874.809152 42.193042 
1882.524416 42.469000 
1890.239680 42.357945 
1897.954944 42.317002 
1905.670208 42.440006 
1913.385472 42.471711 
1921.100736 42.274736 
1928.816000 42.322900 
1936.531264 42.505317 
1944.246528 42.382717 
1951.961792 42.396603 
1959.677056 42.522716 
1967.392320 42.471607 
1975.107584 42.484201 
1982.822848 42.577088 
1990.538112 42.500411 
1998.253376 42.413426 
2005.968640 42.473746 
2013.683904 42.425074 
2021.399168 42.323641 
2029.114432 42.280156 
2036.829696 42.243568 
2044.544960 42.139801 
2052.260224 42.097797 
2059.975488 42.034804 
2067.690752 41.953453 
2075.406016 41.891336 
2083.121280 41.860941 
2090.836544 41.790789 
2098.551808 41.752728 
2106.267072 41.705422 
2113.982336 41.678299 
2121.697600 41.634643 
2129.412864 41.632979 
2137.128128 41.602555 
2144.843392 41.607936 
2152.558656 41.601631 
2160.273920 41.627789 
2167.989184 41.632569 
2175.704448 41.670164 
2183.419712 41.685287 
2191.134976 41.714608 
2198.850240 41.730822 
2206.565504 41.750518 
2214.280768 41.764826 
2221.996032 41.766266 
2229.711296 41.783416 
2237.426560 41.767678 
2245.141824 41.783767 
2252.857088 41.759221 
2260.572352 41.748631 
2268.287616 41.668660 
2276.002880 41.663552 
2283.718144 41.824339 
2291.433408 41.990199 
2299.148672 42.179603 
2306.863936 42.373580 
2314.579200 42.564590 
2322.294464 42.284697 
2330.009728 41.506466 
2337.724992 40.163822 
2345.440256 40.569798 
2353.155520 42.088949 
2360.870784 39.064737 
2368.586048 36.656297 
2376.301312 37.967145 
2384.016576 39.789417 
2391.731840 40.788246 
2399.447104 41.064196 
2407.162368 41.039270 
2414.877632 41.090849 
2422.592896 41.076800 
2430.308160 41.087671 
2438.023424 41.108223 
2445.738688 41.082128 
2453.453952 41.126873 
2461.169216 41.077973 
2468.884480 41.111266 
2476.599744 41.070429 
2484.315008 41.076958 
2492.030272 41.058267 
2499.745536 41.014392 
2507.460800 41.031824 
2515.176064 40.964085 
2522.891328 40.984476 
2530.606592 40.929898 
2538.321856 40.894813 
2546.037120 40.852159 
2553.752384 40.788460 
2561.467648 40.796541 
2569.182912 40.718647 
2576.898176 40.722068 
2584.613440 40.674186 
2592.328704 40.640412 
2600.043968 40.616261 
2607.759232 40.560492 
2615.474496 40.575475 
2623.189760 40.525593 
2630.905024 40.518241 
2638.620288 40.503631 
2646.335552 40.480091 
2654.050816 40.500815 
2661.766080 40.470117 
2669.481344 40.483600 
2677.196608 40.456131 
2684.911872 40.453318 
2692.627136 40.458145 
2700.342400 40.437368 
2708.057664 40.447618 
2715.772928 40.421786 
2723.488192 40.398594 
2731.203456 40.379664 
2738.918720 40.352407 
2746.633984 40.339617 
2754.349248 40.299690 
2762.064512 40.270617 
2769.779776 40.226545 
2777.495040 40.182570 
2785.210304 40.121011 
2792.925568 40.051863 
2800.640832 39.977255 
2808.356096 39.907612 
2816.071360 39.823398 
2823.786624 39.705208 
2831.501888 39.579948 
2839.217152 39.395398 
2846.932416 39.053758 
2854.647680 38.770054 
2862.362944 38.737792 
2870.078208 38.740883 
2877.793472 38.672572 
2885.508736 38.643500 
2893.224000 38.579460 
2900.939264 38.497343 
2908.654528 38.405573 
2916.369792 38.113695 
2924.085056 37.945521 
2931.800320 38.038488 
2939.515584 38.278524 
2947.230848 38.580869 
2954.946112 38.683802 
2962.661376 38.801299 
2970.376640 38.925908 
2978.091904 39.061285 
2985.807168 39.220528 
2993.522432 39.230504 
3001.237696 39.286724 
3008.952960 39.247605 
3016.668224 39.157242 
3024.383488 39.164901 
3032.098752 38.991089 
3039.814016 38.934222 
3047.529280 38.861062 
3055.244544 38.715268 
3062.959808 38.640605 
3070.675072 38.471099 
3078.390336 38.399326 
3086.105600 38.307853 
3093.820864 38.170522 
3101.536128 38.089587 
3109.251392 37.932050 
3116.966656 37.830470 
3124.681920 37.713564 
3132.397184 37.526895 
3140.112448 37.477313 
3147.827712 37.297804 
3155.542976 37.183469 
3163.258240 37.079791 
3170.973504 36.872395 
3178.688768 36.768977 
3186.404032 36.572186 
3194.119296 36.420685 
3201.834560 36.314972 
3209.549824 36.088436 
3217.265088 35.974082 
3224.980352 35.781221 
3232.695616 35.603718 
3240.410880 35.513518 
3248.126144 35.280398 
3255.841408 35.167071 
3263.556672 35.016132 
3271.271936 34.827171 
3278.987200 34.736306 
3286.702464 34.533989 
3294.417728 34.421152 
3302.132992 34.317150 
3309.848256 34.104815 
3317.563520 34.010752 
3325.278784 33.799347 
3332.994048 33.604768 
3340.709312 33.464246 
3348.424576 33.266766 
3356.139840 33.184463 
3363.855104 32.971628 
3371.570368 32.833952 
3379.285632 32.804771 
3387.000896 32.637470 
3394.716160 32.562117 
3402.431424 32.496090 
3410.146688 32.454514 
3417.861952 32.465627 
3425.577216 32.342247 
3433.292480 32.463844 
3441.007744 32.510873 
3448.723008 32.411601 
3456.438272 32.591551 
3464.153536 32.668147 
3471.868800 32.804139 
3479.584064 32.957548 
3487.299328 32.986127 
3495.014592 33.297797 
3502.729856 33.294946 
3510.445120 33.398655 
3518.160384 33.800461 
3525.875648 33.702525 
3533.590912 33.941344 
3541.306176 34.343415 
3549.021440 34.242746 
3556.736704 34.954462 
3564.451968 34.702022 
3572.167232 34.675138 
3579.882496 35.736235 
3587.597760 35.580827 
3595.313024 35.618111 
3603.028288 36.417594 
3610.743552 36.485477 
3618.458816 36.580089 
3626.174080 36.303352 
3633.889344 36.583225 
3641.604608 38.235643 
3649.319872 36.868203 
3657.035136 37.151000 
3664.750400 39.171231 
3672.465664 37.959947 
3680.180928 37.735442 
3687.896192 38.082097 
3695.611456 38.113288 
3703.326720 38.966632 
3711.041984 38.409320 
3718.757248 38.983328 
3726.472512 39.546887 
3734.187776 39.121245 
3741.903040 38.532741 
3749.618304 37.110619 
3757.333568 37.248362 
3765.048832 38.039882 
3772.764096 38.097219 
3780.479360 38.291327 
3788.194624 38.889998 
3795.909888 39.376496 
3803.625152 38.015921 
3811.340416 38.890942 
3819.055680 38.236711 
3826.770944 38.586054 
3834.486208 38.484933 
3842.201472 38.343377 
3849.916736 38.597174 
3857.632000 37.967449 
3865.347264 38.169089 
3873.062528 37.918684 
3880.777792 38.117722 
3888.493056 38.224892 
3896.208320 38.403242 
3903.923584 37.337370 
3911.638848 38.104516 
3919.354112 38.309219 
3927.069376 38.018253 
3934.784640 38.126210 
3942.499904 38.194895 
3950.215168 37.973463 
3957.930432 38.110443 
3965.645696 38.167798 
3973.360960 38.177829 
3981.076224 38.133369 
3988.791488 38.165019 
3996.506752 38.139421 
4004.222016 38.133539 
